# Supplementary material for: Genome-wide analysis of sulfur-encoding biosynthetic genes in rice (Oryza sativa L.) with Arabidopsis as the sulfur-dependent model plant
Source: Sci Rep. 2022 Aug 15;12:13829. doi: 10.1038/s41598-022-18068-0 (PMC9378745; doi:10.1038/s41598-022-18068-0)
Supplement: Supplementary file 1 — Supplementary Information 1. [file 41598_2022_18068_MOESM1_ESM.xlsx]

## Sheet: Sheet1
Supplementary 1: Description of the Arabidopsis thaliana-Oryza sativa syntenic gene pairs
Green column represents the Arabidopsis thaliana genes
Blue column represents the Oryza sativa genes
Beige column denotes the expect-value of syntenic gene pairs by rows
Arabidopsis thaliana						Oryza sativa						E-Value
Gene ID	Gene name	Gene symbol	Start	End	Chromosome	Gene ID	Gene name	Gene symbol	Start	End	Chromosome
AT1G24100	UDP-GLUCOSYL TRANSFERASE 74B1	UGT74B1	8525435	8527087	1	LOC_Os01g08090	UDP-GLUCOSE-DEPENDENT GLYCOSYLTRANSFERASE 98B1	UGT98B1	3917918	3920458	1	5e-45
AT1G03400	AT1G03400	AT1G03400	842747	844190	1	LOC_Os01g08220	DWARF 18	D18	4003659	4004946	1	3e-26
AT2G20610	SUPERROOT 1	SUR1	8877960	8880388	2	LOC_Os01g08270	LOC_Os01g08270	LOC_Os01g08270	4051856	4057690	1	7e-11
AT1G11610	CYTOCHROME P450, FAMILY 71, SUBFAMILY A, POLYPEPTIDE 18	CYP71A18	3906862	3909338	1	LOC_Os01g08800	P-450 96D1	CYP96D1	4417283	4419160	1	2e-12
AT1G58260	CYTOCHROME P450 79C2	CYP79C2	21605752	21607995	1	LOC_Os01g08800	P-450 96D1	CYP96D1	4417283	4419160	1	3e-13
AT2G22330	CYTOCHROME P450, FAMILY 79, SUBFAMILY B, POLYPEPTIDE 3	CYP79B3	9488554	9491187	2	LOC_Os01g08800	P-450 96D1	CYP96D1	4417283	4419160	1	3e-14
AT3G26150	CYTOCHROME P450, FAMILY 71, SUBFAMILY B, POLYPEPTIDE 16	CYP71B16	9565627	9567226	3	LOC_Os01g08800	P-450 96D1	CYP96D1	4417283	4419160	1	6e-12
AT3G26280	CYTOCHROME P450, FAMILY 71, SUBFAMILY B, POLYPEPTIDE 4	CYP71B4	9630200	9632009	3	LOC_Os01g08810	P-450 96E1	CYP96E1	4421318	4423107	1	2e-11
AT2G25450	GLUCOSINOLATE HYDROXYLASE	GSL-OH	10829916	10831655	2	LOC_Os01g11150	GIBBERELLIN 2-OXIDASE 7	GA2OX7	5968819	5972489	1	1e-15
AT1G13100	CYTOCHROME P450, FAMILY 71, SUBFAMILY B, POLYPEPTIDE 29	CYP71B29	4463924	4465538	1	LOC_Os01g11300	LOC_Os01g11300	LOC_Os01g11300	6057440	6059109	1	6e-12
AT3G48270	CYTOCHROME P450, FAMILY 71, SUBFAMILY A, POLYPEPTIDE 26	CYP71A26	17876571	17878173	3	LOC_Os01g11300	LOC_Os01g11300	LOC_Os01g11300	6057440	6059109	1	1e-12
AT1G62560	FLAVIN-MONOOXYGENASE GLUCOSINOLATE S-OXYGENASE 3	FMO GS-OX3	23159823	23162649	1	LOC_Os01g12490	YUCCA-LIKE GENE 4	YUCCA4	6857032	6860962	1	1e-11
AT1G11610	CYTOCHROME P450, FAMILY 71, SUBFAMILY A, POLYPEPTIDE 18	CYP71A18	3906862	3909338	1	LOC_Os01g12740	Cytochrome P450 71A1	CYP71A1	7048273	7050877	1	8e-88
AT2G30750	CYTOCHROME P450, FAMILY 71, SUBFAMILY A, POLYPEPTIDE 12	CYP71A12	13099336	13101413	2	LOC_Os01g12740	Cytochrome P450 71A1	CYP71A1	7048273	7050877	1	2e-81
AT3G48320	CYTOCHROME P450, FAMILY 71, SUBFAMILY A, POLYPEPTIDE 21	CYP71A21	17891134	17892847	3	LOC_Os01g12740	Cytochrome P450 71A1	CYP71A1	7048273	7050877	1	2e-103
AT5G05260	CYTOCHROME P450 79A2	CYP79A2	1559778	1561765	5	LOC_Os01g12740	Cytochrome P450 71A1	CYP71A1	7048273	7050877	1	1e-33
AT1G12130	flavin-containing monooxygenase GS-OX6	FMOGS-OX6	4118594	4120871	1	LOC_Os01g16714	YUCCA-LIKE GENE 9	YUCCA9	9488825	9493964	1	6e-11
AT1G12140	FLAVIN-MONOOXYGENASE GLUCOSINOLATE S-OXYGENASE 5	FMO GS-OX5	4121369	4124595	1	LOC_Os01g16750	YUCCA-LIKE GENE 10	YUCCA10	9512985	9515102	1	7e-13
AT1G65860	FLAVIN-MONOOXYGENASE GLUCOSINOLATE S-OXYGENASE 1	FMO GS-OX1	24499066	24502745	1	LOC_Os01g16750	YUCCA-LIKE GENE 10	YUCCA10	9512985	9515102	1	9e-16
AT5G07800	AT5G07800	AT5G07800	2486576	2489296	5	LOC_Os01g16750	YUCCA-LIKE GENE 10	YUCCA10	9512985	9515102	1	1e-11
AT1G31180	ISOPROPYLMALATE DEHYDROGENASE 3	IMD3	11142714	11144633	1	LOC_Os01g16900	ISOCITRATE DEHYDROGENASE SUBUNIT A	IDHA	9665409	9670237	1	5e-45
AT1G80560	ISOPROPYLMALATE DEHYDROGENASE 2	IMD2	30287763	30290298	1	LOC_Os01g16900	ISOCITRATE DEHYDROGENASE SUBUNIT A	IDHA	9665409	9670237	1	2e-44
AT5G14200	ISOPROPYLMALATE DEHYDROGENASE 1	IMD1	4576202	4578402	5	LOC_Os01g16900	ISOCITRATE DEHYDROGENASE SUBUNIT A	IDHA	9665409	9670237	1	4e-46
AT1G54040	EPITHIOSPECIFIER PROTEIN	ESP	20170715	20173949	1	LOC_Os01g19480	2-OXOGLUTARATE-DEPENDENT DIOXYGENASE 16	2ODD16	11058878	11063978	1	2e-12
AT2G33070	NITRILE SPECIFIER PROTEIN 2	NSP2	14028282	14031164	2	LOC_Os01g19480	2-OXOGLUTARATE-DEPENDENT DIOXYGENASE 16	2ODD16	11058878	11063978	1	8e-16
AT1G74090	DESULFO-GLUCOSINOLATE SULFOTRANSFERASE 18	SOT18	27862909	27864193	1	LOC_Os01g20950	LOC_Os01g20950	LOC_Os01g20950	11703247	11704653	1	2e-73
AT1G11610	CYTOCHROME P450, FAMILY 71, SUBFAMILY A, POLYPEPTIDE 18	CYP71A18	3906862	3909338	1	LOC_Os01g24780	LOC_Os01g24780	LOC_Os01g24780	13941318	13944691	1	5e-21
AT1G66540	AT1G66540	AT1G66540	24824459	24826670	1	LOC_Os01g24780	LOC_Os01g24780	LOC_Os01g24780	13941318	13944691	1	6e-16
AT5G24950	CYTOCHROME P450, FAMILY 71, SUBFAMILY A, POLYPEPTIDE 15	CYP71A15	8595209	8597761	5	LOC_Os01g24780	LOC_Os01g24780	LOC_Os01g24780	13941318	13944691	1	1e-22
AT1G16400	CYTOCHROME P450, FAMILY 79, SUBFAMILY F, POLYPEPTIDE 2	CYP79F2	5605159	5607473	1	LOC_Os01g24810	Cytochrome P450 89D1	CYP89D1	13977964	13979538	1	9e-33
AT1G58260	CYTOCHROME P450 79C2	CYP79C2	21605752	21607995	1	LOC_Os01g24810	Cytochrome P450 89D1	CYP89D1	13977964	13979538	1	5e-35
AT1G79370	CYTOCHROME P450, FAMILY 79, SUBFAMILY C, POLYPEPTIDE 1	CYP79C1	29857934	29860163	1	LOC_Os01g24810	Cytochrome P450 89D1	CYP89D1	13977964	13979538	1	8e-30
AT3G53290	CYTOCHROME P450, FAMILY 71, SUBFAMILY B, POLYPEPTIDE 30 PSEUDOGENE	CYP71B30P	19758157	19759603	3	LOC_Os01g24810	Cytochrome P450 89D1	CYP89D1	13977964	13979538	1	8e-19
AT5G35917	CYTOCHROME P450, FAMILY 79, SUBFAMILY A, POLYPEPTIDE 3 PSEUDOGENE	CYP79A3P	14049123	14051128	5	LOC_Os01g24810	Cytochrome P450 89D1	CYP89D1	13977964	13979538	1	2e-18
AT3G61400	AT3G61400	AT3G61400	22718956	22720397	3	LOC_Os01g24980	2OG-Fe(II) oxygenase domain containing protein	LOC_Os01g24980	14077629	14080716	1	3e-39
AT5G43440	AT5G43440	AT5G43440	17455233	17456657	5	LOC_Os01g24980	2OG-Fe(II) oxygenase domain containing protein	LOC_Os01g24980	14077629	14080716	1	7e-50
AT1G12130	flavin-containing monooxygenase GS-OX6	FMOGS-OX6	4118594	4120871	1	LOC_Os01g27050	flavin-monooxygenase glucosinolate S-oxygenase 1	FMO GS-OX1	15085557	15087045	1	2e-80
AT1G62540	FLAVIN-MONOOXYGENASE GLUCOSINOLATE S-OXYGENASE 2	FMO GS-OX2	23151794	23155717	1	LOC_Os01g27050	flavin-monooxygenase glucosinolate S-oxygenase 1	FMO GS-OX1	15085557	15087045	1	5e-86
AT5G61290	AT5G61290	AT5G61290	24648558	24650815	5	LOC_Os01g27050	flavin-monooxygenase glucosinolate S-oxygenase 1	FMO GS-OX1	15085557	15087045	1	3e-120
AT1G58265	AT1G58265	AT1G58265	21610909	21611388	1	LOC_Os01g27890	Cytochrome P450 71D10	CYP71D10	15581786	15583686	1	3e-11
AT1G47600	BETA GLUCOSIDASE 34	BGLU34	17491732	17494759	1	LOC_Os01g32364	BETA-GLUCOSIDASE 1	BGLU1	17756051	17765020	1	6e-135
AT2G44490	PENETRATION 2	PEN2	18364756	18367725	2	LOC_Os01g32364	BETA-GLUCOSIDASE 1	BGLU1	17756051	17765020	1	4e-131
AT1G58265	AT1G58265	AT1G58265	21610909	21611388	1	LOC_Os01g38110	P-450 76M14	CYP76M14	21342129	21344066	1	7e-12
AT1G24100	UDP-GLUCOSYL TRANSFERASE 74B1	UGT74B1	8525435	8527087	1	LOC_Os01g41430	UDP-GLUCOSE-DEPENDENT GLYCOSYLTRANSFERASE 703A4	UGT703A4	23456074	23458037	1	2e-42
AT1G16410	CYTOCHROME P450 79F1	CYP79F1	5608807	5611426	1	LOC_Os01g43740	Cytochrome P450 72A1	CYP72A1	25060764	25063609	1	9e-11
AT1G16400	CYTOCHROME P450, FAMILY 79, SUBFAMILY F, POLYPEPTIDE 2	CYP79F2	5605159	5607473	1	LOC_Os01g43851	Cytochrome P450 72A25	CYP72A25	25119734	25121927	1	2e-12
AT1G24100	UDP-GLUCOSYL TRANSFERASE 74B1	UGT74B1	8525435	8527087	1	LOC_Os01g45110	UDP-GLUCOSE-DEPENDENT GLYCOSYLTRANSFERASE 703A2	UGT703A2	25598446	25600373	1	9e-34
AT1G11610	CYTOCHROME P450, FAMILY 71, SUBFAMILY A, POLYPEPTIDE 18	CYP71A18	3906862	3909338	1	LOC_Os01g50490	Cytochrome P450 706C2	CYP706C2	28991234	28993285	1	1e-68
AT1G58260	CYTOCHROME P450 79C2	CYP79C2	21605752	21607995	1	LOC_Os01g50490	Cytochrome P450 706C2	CYP706C2	28991234	28993285	1	2e-70
AT1G66540	AT1G66540	AT1G66540	24824459	24826670	1	LOC_Os01g50490	Cytochrome P450 706C2	CYP706C2	28991234	28993285	1	7e-70
AT3G26150	CYTOCHROME P450, FAMILY 71, SUBFAMILY B, POLYPEPTIDE 16	CYP71B16	9565627	9567226	3	LOC_Os01g50490	Cytochrome P450 706C2	CYP706C2	28991234	28993285	1	8e-64
AT5G05260	CYTOCHROME P450 79A2	CYP79A2	1559778	1561765	5	LOC_Os01g50490	Cytochrome P450 706C2	CYP706C2	28991234	28993285	1	9e-67
AT1G62540	FLAVIN-MONOOXYGENASE GLUCOSINOLATE S-OXYGENASE 2	FMO GS-OX2	23151794	23155717	1	LOC_Os01g53200	YUCCA-LIKE GENE 3	YUCCA3	30561145	30564493	1	8e-12
AT5G07800	AT5G07800	AT5G07800	2486576	2489296	5	LOC_Os01g53200	YUCCA-LIKE GENE 3	YUCCA3	30561145	30564493	1	1e-15
AT5G61290	CYTOCHROME P450, FAMILY 81, SUBFAMILY G, POLYPEPTIDE 1	CYP81G1	24648558	24650815	5	LOC_Os01g53200	YUCCA-LIKE GENE 3	YUCCA3	30561145	30564493	1	4e-13
AT1G21100	INDOLE GLUCOSINOLATE O-METHYLTRANSFERASE 1	IGMT1	7386839	7388428	1	LOC_Os01g54969	O-methyltransferase	LOC_Os01g54969	31610738	31612133	1	2e-18
AT1G76790	INDOLE GLUCOSINOLATE O-METHYLTRANSFERASE 5	IGMT5	28822186	28823673	1	LOC_Os01g54969	O-methyltransferase	LOC_Os01g54969	31610738	31612133	1	2e-17
AT1G03400	AT1G03400	AT1G03400	842747	844190	1	LOC_Os01g55240	GIBBERELLIN 2-OXIDASE 3	GA2OX3	31795105	31797643	1	6e-24
AT4G03050	2-oxoglutarate-dependent dioxygenase AOP3	AOP3	1344182	1346501	4	LOC_Os01g55240	GIBBERELLIN 2-OXIDASE 3	GA2OX3	31795105	31797643	1	4e-11
AT5G43440	AT5G43440	AT5G43440	17455233	17456657	5	LOC_Os01g55240	GIBBERELLIN 2-OXIDASE 3	GA2OX3	31795105	31797643	1	1e-29
AT1G11610	CYTOCHROME P450, FAMILY 71, SUBFAMILY A, POLYPEPTIDE 18	CYP71A18	3906862	3909338	1	LOC_Os01g58950	Cytochrome P450 94D13	CYP94D13	34074828	34076357	1	1e-13
AT4G13290	CYTOCHROME P450, FAMILY 71, SUBFAMILY A, POLYPEPTIDE 19	CYP71A19	7740283	7742857	4	LOC_Os01g58950	Cytochrome P450 94D13	CYP94D13	34074828	34076357	1	4e-19
AT5G24950	CYTOCHROME P450, FAMILY 71, SUBFAMILY A, POLYPEPTIDE 15	CYP71A15	8595209	8597761	5	LOC_Os01g58950	Cytochrome P450 94D13	CYP94D13	34074828	34076357	1	1e-17
AT5G42590	CYTOCHROME P450, FAMILY 71, SUBFAMILY A, POLYPEPTIDE 16	CYP71A16	17031111	17033726	5	LOC_Os01g58950	Cytochrome P450 94D13	CYP94D13	34074828	34076357	1	2e-12
AT3G26160	CYTOCHROME P450, FAMILY 71, SUBFAMILY B, POLYPEPTIDE 17	CYP71B17	9568280	9569886	3	LOC_Os01g58960	CYTOCHROME P450 94D12	CYP94D12	34084757	34086514	1	7e-12
AT5G35715	CYTOCHROME P450, FAMILY 71, SUBFAMILY B, POLYPEPTIDE 8	CYP71B8	13881222	13882937	5	LOC_Os01g58960	CYTOCHROME P450 94D12	CYP94D12	34084757	34086514	1	2e-12
AT3G26190	CYTOCHROME P450, FAMILY 71, SUBFAMILY B, POLYPEPTIDE 21	CYP71B21	9583465	9585109	3	LOC_Os01g58970	CYTOCHROME P450 94D11	CYP94D11	34089461	34091401	1	2e-11
AT3G26200	CYTOCHROME P450, FAMILY 71, SUBFAMILY B, POLYPEPTIDE 22	CYP71B22	9589282	9591179	3	LOC_Os01g58990	CYTOCHROME P450 94D10	CYP94D10	34094609	34096144	1	2e-13
AT1G13080	CYTOCHROME P450, FAMILY 71, SUBFAMILY B, POLYPEPTIDE 2	CYP71B2	4459166	4460940	1	LOC_Os01g59020	CYTOCHROME P450 94D7	CYP94D7	34115002	34116761	1	2e-12
AT3G26830	PHYTOALEXIN DEFICIENT 3	PAD3	9887948	9889705	3	LOC_Os01g59020	CYTOCHROME P450 94D7	CYP94D7	34115002	34116761	1	3e-11
AT1G24100	UDP-GLUCOSYL TRANSFERASE 74B1	UGT74B1	8525435	8527087	1	LOC_Os01g59100	_	_	34141403	34145203	1	1e-34
AT1G47600	BETA GLUCOSIDASE 34	BGLU34	17491732	17494759	1	LOC_Os01g59819	BETA-GLUCOSIDASE 2	BGLU2	34588827	34602432	1	5e-113
AT5G25980	BETA GLUCOSIDASE 37	BGLU37	9072727	9075690	5	LOC_Os01g59819	BETA-GLUCOSIDASE 2	BGLU2	34588827	34602432	1	8e-109
AT1G58260	CYTOCHROME P450 79C2	CYP79C2	21605752	21607995	1	LOC_Os01g60450	CYTOCHROME P450 73A35P	CYP73A35P	34961976	34963642	1	1e-41
AT1G66540	AT1G66540	AT1G66540	24824459	24826670	1	LOC_Os01g60450	CYTOCHROME P450 73A35P	CYP73A35P	34961976	34963642	1	3e-37
AT3G53280	CYTOCHROME P450 71B5	CYP71B5	19755704	19757613	3	LOC_Os01g60450	CYTOCHROME P450 73A35P	CYP73A35P	34961976	34963642	1	4e-38
AT4G20235	CYTOCHROME P450, FAMILY 71, SUBFAMILY A, POLYPEPTIDE 28	CYP71A28	10929146	10931277	4	LOC_Os01g60450	CYTOCHROME P450 73A35P	CYP73A35P	34961976	34963642	1	3e-12
AT5G35715	CYTOCHROME P450, FAMILY 71, SUBFAMILY B, POLYPEPTIDE 8	CYP71B8	13881222	13882937	5	LOC_Os01g60450	CYTOCHROME P450 73A35P	CYP73A35P	34961976	34963642	1	5e-41
AT3G61400	AT3G61400	AT3G61400	22718956	22720397	3	LOC_Os01g61610	2-OXOGLUTARATE-DEPENDENT DIOXYGENASE 5	2ODD5	35636303	35641236	1	6e-52
AT1G24100	UDP-GLUCOSYL TRANSFERASE 74B1	UGT74B1	8525435	8527087	1	LOC_Os01g64540	Anthocyanidin 3-O-glucosyltransferase	LOC_Os01g64540	37451397	37453003	1	4e-23
AT4G28410	ROOT SYSTEM ARCHITECTURE 1	RSA1	14052242	14055012	4	LOC_Os01g65090	PREPHENATE AMINOTRANSFERASE	PPAAT	37779509	37782884	1	1e-21
AT5G43440	AT5G43440	AT5G43440	17455233	17456657	5	LOC_Os01g66100	SEMIDWARF 1	SD1	38382382	38385504	1	6e-35
AT1G47600	BETA GLUCOSIDASE 34	BGLU34	17491732	17494759	1	LOC_Os01g67220	BETA-GLUCOSIDASE 4	BGLU4	39004988	39010626	1	3e-124
AT5G25980	BETA GLUCOSIDASE 37	BGLU37	9072727	9075690	5	LOC_Os01g67220	BETA-GLUCOSIDASE 4	BGLU4	39004988	39010626	1	6e-107
AT1G66540	AT1G66540	AT1G66540	24824459	24826670	1	LOC_Os01g72260	CYTOCHROME P450 94E2	CYP94E2	41896504	41898331	1	2e-11
AT4G31500	CYTOCHROME P450, FAMILY 83, SUBFAMILY B, POLYPEPTIDE 1	CYP83B1	15273471	15275310	4	LOC_Os01g72260	CYTOCHROME P450 94E2	CYP94E2	41896504	41898331	1	4e-14
AT5G24950	CYTOCHROME P450, FAMILY 71, SUBFAMILY A, POLYPEPTIDE 15	CYP71A15	8595209	8597761	5	LOC_Os01g72260	CYTOCHROME P450 94E2	CYP94E2	41896504	41898331	1	7e-19
AT4G37320	CYTOCHROME P450, FAMILY 81, SUBFAMILY D, POLYPEPTIDE 5	CYP81D5	17559580	17561727	4	LOC_Os01g72270	CYTOCHROME P450 94E1	CYP94E1	41900002	41901651	1	9e-14
AT5G57220	CYTOCHROME P450, FAMILY 81, SUBFAMILY F, POLYPEPTIDE 2	CYP81F2	23187840	23189857	5	LOC_Os01g72270	CYTOCHROME P450 94E1	CYP94E1	41900002	41901651	1	9e-12
AT1G58260	CYTOCHROME P450 79C2	CYP79C2	21605752	21607995	1	LOC_Os01g72740	CYTOCHROME P450 71AA3	CYP71AA3	42206304	42208513	1	4e-49
AT1G79370	CYTOCHROME P450, FAMILY 79, SUBFAMILY C, POLYPEPTIDE 1	CYP79C1	29857934	29860163	1	LOC_Os01g72740	CYTOCHROME P450 71AA3	CYP71AA3	42206304	42208513	1	3e-44
AT4G37410	CYTOCHROME P450, FAMILY 81, SUBFAMILY F, POLYPEPTIDE 4	CYP81F4	17590772	17592920	4	LOC_Os01g72740	CYTOCHROME P450 71AA3	CYP71AA3	42206304	42208513	1	2e-49
AT5G05260	CYTOCHROME P450 79A2	CYP79A2	1559778	1561765	5	LOC_Os01g72740	CYTOCHROME P450 71AA3	CYP71AA3	42206304	42208513	1	6e-41
AT5G67310	CYTOCHROME P450, FAMILY 81, SUBFAMILY G, POLYPEPTIDE 1	CYP81G1	26855216	26856941	5	LOC_Os01g72740	CYTOCHROME P450 71AA3	CYP71AA3	42206304	42208513	1	3e-58
AT1G11610	CYTOCHROME P450, FAMILY 71, SUBFAMILY A, POLYPEPTIDE 18	CYP71A18	3906862	3909338	1	LOC_Os02g01890	CYTOCHROME P450 89E1	CYP89E1	488913	490612	2	2e-36
AT1G66540	AT1G66540	AT1G66540	24824459	24826670	1	LOC_Os02g01890	CYTOCHROME P450 89E1	CYP89E1	488913	490612	2	2e-35
AT1G58265	AT1G58265	AT1G58265	21610909	21611388	1	LOC_Os02g09200	CYTOCHROME P450 71X11	CYP71X11	4724221	4726015	2	1e-15
AT1G24100	UDP-GLUCOSYL TRANSFERASE 74B1	UGT74B1	8525435	8527087	1	LOC_Os02g09510	UDP-GLUCOSE-DEPENDENT GLYCOSYLTRANSFERASE 84C1	UGT84C1	4888513	4890159	2	1e-60
AT1G11610	CYTOCHROME P450, FAMILY 71, SUBFAMILY A, POLYPEPTIDE 18	CYP71A18	3906862	3909338	1	LOC_Os02g12530	LOC_Os02g12530	LOC_Os02g12530	6553794	6554309	2	2e-27
AT1G16400	CYTOCHROME P450, FAMILY 79, SUBFAMILY F, POLYPEPTIDE 2	CYP79F2	5605159	5607473	1	LOC_Os02g12540	CYTOCHROME P450 71V5	CYP71V5	6556026	6558023	2	5e-40
AT1G58260	CYTOCHROME P450 79C2	CYP79C2	21605752	21607995	1	LOC_Os02g12540	CYTOCHROME P450 71V5	CYP71V5	6556026	6558023	2	8e-45
AT1G66540	AT1G66540	AT1G66540	24824459	24826670	1	LOC_Os02g12540	CYTOCHROME P450 71V5	CYP71V5	6556026	6558023	2	5e-55
AT4G39950	CYTOCHROME P450, FAMILY 79, SUBFAMILY B, POLYPEPTIDE 2	CYP79B2	18525246	18527579	4	LOC_Os02g12540	CYTOCHROME P450 71V5	CYP71V5	6556026	6558023	2	9e-41
AT1G12160	flavin-containing monooxygenase GS-OX7	FMOGS-OX7	4126066	4128310	1	LOC_Os02g17230	YUCCA-LIKE GENE 12	YUCCA12	9877605	9879276	2	4e-11
AT1G62560	FLAVIN-MONOOXYGENASE GLUCOSINOLATE S-OXYGENASE 3	FMO GS-OX3	23159823	23162649	1	LOC_Os02g17230	YUCCA-LIKE GENE 12	YUCCA12	9877605	9879276	2	3e-12
AT1G65860	FLAVIN-MONOOXYGENASE GLUCOSINOLATE S-OXYGENASE 1	FMO GS-OX1	24499066	24502745	1	LOC_Os02g17230	YUCCA-LIKE GENE 12	YUCCA12	9877605	9879276	2	2e-13
AT1G11610	CYTOCHROME P450, FAMILY 71, SUBFAMILY A, POLYPEPTIDE 18	CYP71A18	3906862	3909338	1	LOC_Os02g17760	CYTOCHROME P450 71U3	CYP71U3	10261986	10268672	2	3e-87
AT1G58260	CYTOCHROME P450 79C2	CYP79C2	21605752	21607995	1	LOC_Os02g17760	CYTOCHROME P450 71U3	CYP71U3	10261986	10268672	2	5e-47
AT1G66540	AT1G66540	AT1G66540	24824459	24826670	1	LOC_Os02g17760	CYTOCHROME P450 71U3	CYP71U3	10261986	10268672	2	1e-44
AT4G31500	CYTOCHROME P450, FAMILY 83, SUBFAMILY B, POLYPEPTIDE 1	CYP83B1	15273471	15275310	4	LOC_Os02g17760	CYTOCHROME P450 71U3	CYP71U3	10261986	10268672	2	2e-81
AT5G05260	CYTOCHROME P450 79A2	CYP79A2	1559778	1561765	5	LOC_Os02g17760	CYTOCHROME P450 71U3	CYP71U3	10261986	10268672	2	5e-42
AT1G03400	AT1G03400	AT1G03400	842747	844190	1	LOC_Os02g17940	HPPD INHIBITOR SENSITIVE 1	HIS1	10386279	10390290	2	1e-38
AT3G61400	AT3G61400	AT3G61400	22718956	22720397	3	LOC_Os02g17940	HPPD INHIBITOR SENSITIVE 1	HIS1	10386279	10390290	2	1e-34
AT2G20610	SUPERROOT 1	SUR1	8877960	8880388	2	LOC_Os02g19924	LOC_Os02g19924	LOC_Os02g19924	11716855	11736546	2	3e-158
AT4G28410	ROOT SYSTEM ARCHITECTURE 1	RSA1	14052242	14055012	4	LOC_Os02g19924	LOC_Os02g19924	LOC_Os02g19924	11716855	11736546	2	3e-139
AT1G11610	CYTOCHROME P450, FAMILY 71, SUBFAMILY A, POLYPEPTIDE 18	CYP71A18	3906862	3909338	1	LOC_Os02g21810	P-450 51H4	CYP51H4	12970222	12972230	2	2e-11
AT1G58260	CYTOCHROME P450 79C2	CYP79C2	21605752	21607995	1	LOC_Os02g21810	P-450 51H4	CYP51H4	12970222	12972230	2	8e-13
AT3G53280	CYTOCHROME P450 71B5	CYP71B5	19755704	19757613	3	LOC_Os02g21810	P-450 51H4	CYP51H4	12970222	12972230	2	5e-12
AT5G05260	CYTOCHROME P450 79A2	CYP79A2	1559778	1561765	5	LOC_Os02g21810	P-450 51H4	CYP51H4	12970222	12972230	2	6e-16
AT5G24950	CYTOCHROME P450, FAMILY 71, SUBFAMILY A, POLYPEPTIDE 15	CYP71A15	8595209	8597761	5	LOC_Os02g21810	P-450 51H4	CYP51H4	12970222	12972230	2	2e-15
AT1G13110	CYTOCHROME P450, FAMILY 71 SUBFAMILY B, POLYPEPTIDE 7	CYP71B7	4467220	4469033	1	LOC_Os02g26770	_	_	15716825	15718857	2	1e-62
AT1G58265	AT1G58265	AT1G58265	21610909	21611388	1	LOC_Os02g26770	_	_	15716825	15718857	2	9e-12
AT1G79370	CYTOCHROME P450, FAMILY 79, SUBFAMILY C, POLYPEPTIDE 1	CYP79C1	29857934	29860163	1	LOC_Os02g26770	_	_	15716825	15718857	2	1e-46
AT2G22330	CYTOCHROME P450, FAMILY 79, SUBFAMILY B, POLYPEPTIDE 3	CYP79B3	9488554	9491187	2	LOC_Os02g26770	_	_	15716825	15718857	2	8e-47
AT5G24960	CYTOCHROME P450, FAMILY 71, SUBFAMILY A, POLYPEPTIDE 14	CYP71A14	8599988	8603194	5	LOC_Os02g26770	_	_	15716825	15718857	2	9e-35
AT1G24100	UDP-GLUCOSYL TRANSFERASE 74B1	UGT74B1	8525435	8527087	1	LOC_Os02g28900	7-deoxyloganetin glucosyltransferase	UGT85A23	17118767	17120699	2	1e-42
AT4G20235	CYTOCHROME P450, FAMILY 71, SUBFAMILY A, POLYPEPTIDE 28	CYP71A28	10929146	10931277	4	LOC_Os02g29720	CYTOCHROME P450 76N1P	CYP76N1P	17676359	17678224	2	4e-14
AT3G44310	NITRILASE 1	NIT1	15986864	15989103	3	LOC_Os02g33080	CARBAMOYLPUTRESCINE AMIDASE 1	CPA1	19649913	19653468	2	7e-13
AT1G24100	UDP-GLUCOSYL TRANSFERASE 74B1	UGT74B1	8525435	8527087	1	LOC_Os02g36810	cytokinin-O-glucosyltransferase 2	LOC_Os02g36810	22202698	22204302	2	2e-43
AT1G12130	flavin-containing monooxygenase GS-OX6	FMOGS-OX6	4118594	4120871	1	LOC_Os02g37010	glutathione reductase	GR	22350068	22352009	2	1e-97
AT1G62540	FLAVIN-MONOOXYGENASE GLUCOSINOLATE S-OXYGENASE 2	FMO GS-OX2	23151794	23155717	1	LOC_Os02g37010	glutathione reductase	GR	22350068	22352009	2	8e-95
AT5G07800	AT5G07800	AT5G07800	2486576	2489296	5	LOC_Os02g37010	glutathione reductase	GR	22350068	22352009	2	4e-154
AT1G31180	ISOPROPYLMALATE DEHYDROGENASE 3	IMD3	11142714	11144633	1	LOC_Os02g38200	ISOCITRATE DEHYDROGENASE SUBUNIT C	IDHC	23106931	23110390	2	8e-29
AT1G80560	ISOPROPYLMALATE DEHYDROGENASE 2	IMD2	30287763	30290298	1	LOC_Os02g38200	ISOCITRATE DEHYDROGENASE SUBUNIT C	IDHC	23106931	23110390	2	1e-30
AT5G14200	ISOPROPYLMALATE DEHYDROGENASE 1	IMD1	4576202	4578402	5	LOC_Os02g38200	ISOCITRATE DEHYDROGENASE SUBUNIT C	IDHC	23106931	23110390	2	5e-30
AT1G11610	CYTOCHROME P450, FAMILY 71, SUBFAMILY A, POLYPEPTIDE 18	CYP71A18	3906862	3909338	1	LOC_Os02g38290	CYTOCHROME P450 94E1	CYP94E1	23152689	23154898	2	4e-20
AT1G66540	AT1G66540	AT1G66540	24824459	24826670	1	LOC_Os02g38290	CYTOCHROME P450 94E1	CYP94E1	23152689	23154898	2	1e-21
AT2G23190	CYTOCHROME P450, FAMILY 81, SUBFAMILY D, POLYPEPTIDE 7	CYP81D7	9877058	9879007	2	LOC_Os02g38290	CYTOCHROME P450 94E1	CYP94E1	23152689	23154898	2	2e-18
AT4G13290	CYTOCHROME P450, FAMILY 71, SUBFAMILY A, POLYPEPTIDE 19	CYP71A19	7740283	7742857	4	LOC_Os02g38290	CYTOCHROME P450 94E1	CYP94E1	23152689	23154898	2	7e-29
AT5G24950	CYTOCHROME P450, FAMILY 71, SUBFAMILY A, POLYPEPTIDE 15	CYP71A15	8595209	8597761	5	LOC_Os02g38290	CYTOCHROME P450 94E1	CYP94E1	23152689	23154898	2	2e-21
AT1G58260	CYTOCHROME P450 79C2	CYP79C2	21605752	21607995	1	LOC_Os02g38930	CYTOCHROME P450 71X13P	CYP71X13P	23531392	23533277	2	1e-20
AT1G79370	CYTOCHROME P450, FAMILY 79, SUBFAMILY C, POLYPEPTIDE 1	CYP79C1	29857934	29860163	1	LOC_Os02g38930	CYTOCHROME P450 71X13P	CYP71X13P	23531392	23533277	2	2e-20
AT5G35920	CYTOCHROME P450, FAMILY 79, SUBFAMILY A, POLYPEPTIDE 4 PSEUDOGENE	CYP79A4P	14056437	14056904	5	LOC_Os02g38930	CYTOCHROME P450 71X13P	CYP71X13P	23531392	23533277	2	3e-17
AT5G35917	CYTOCHROME P450, FAMILY 79, SUBFAMILY A, POLYPEPTIDE 3 PSEUDOGENE	CYP79A3P	14049123	14051128	5	LOC_Os02g38940	CYTOCHROME P450 71X14	CYP71X14	23535117	23536974	2	1e-24
AT1G03400	AT1G03400	AT1G03400	842747	844190	1	LOC_Os02g41954	GIBBERELLIN 2-OXIDASE 9	GA2OX9	25199386	25203742	2	8e-28
AT2G25450	GLUCOSINOLATE HYDROXYLASE	GSL-OH	10829916	10831655	2	LOC_Os02g41954	GIBBERELLIN 2-OXIDASE 9	GA2OX9	25199386	25203742	2	1e-26
AT4G03050	2-oxoglutarate-dependent dioxygenase AOP3	AOP3	1344182	1346501	4	LOC_Os02g41954	GIBBERELLIN 2-OXIDASE 9	GA2OX9	25199386	25203742	2	1e-11
AT5G43440	AT5G43440	AT5G43440	17455233	17456657	5	LOC_Os02g41954	GIBBERELLIN 2-OXIDASE 9	GA2OX9	25199386	25203742	2	6e-32
AT3G44300	NITRILASE 2	NIT2	15983311	15985535	3	LOC_Os02g42330	_	_	25459397	25462730	2	7e-158
AT2G43100	ISOPROPYLMALATE ISOMERASE 2	IPMI2	17920660	17921689	2	LOC_Os02g43830	LOC_Os02g43830	LOC_Os02g43830	26465591	26469280	2	2e-67
AT1G66540	AT1G66540	AT1G66540	24824459	24826670	1	LOC_Os02g44654	CYTOCHROME P450 86A10	CYP86A10	27063038	27065234	2	2e-20
AT5G57220	CYTOCHROME P450, FAMILY 81, SUBFAMILY F, POLYPEPTIDE 2	CYP81F2	23187840	23189857	5	LOC_Os02g44654	CYTOCHROME P450 86A10	CYP86A10	27063038	27065234	2	1e-17
AT3G26830	PHYTOALEXIN DEFICIENT 3	PAD3	9887948	9889705	3	LOC_Os02g45280	CYTOCHROME P450 87A5	CYP87A5	27507229	27511091	2	8e-12
AT1G74090	DESULFO-GLUCOSINOLATE SULFOTRANSFERASE 18	SOT18	27862909	27864193	1	LOC_Os02g45890	LOC_Os02g45890	LOC_Os02g45890	27967467	27968844	2	1e-71
AT3G26210	CYTOCHROME P450, FAMILY 71, SUBFAMILY B, POLYPEPTIDE 23	CYP71B23	9593132	9595243	3	LOC_Os02g47470	ABA-8'-HYDROXYLASE 1	ABA8OX1	28995717	28998581	2	3e-15
AT2G43840	UDP-GLYCOSYLTRANSFERASE 74 F1	UGT74F1	18157638	18159231	2	LOC_Os02g51900	7-deoxyloganetin glucosyltransferase	UGT85A23	31786801	31789031	2	4e-69
AT5G43440	AT5G43440	AT5G43440	17455233	17456657	5	LOC_Os02g52840	_	_	32310799	32312184	2	1e-42
AT3G26150	CYTOCHROME P450, FAMILY 71, SUBFAMILY B, POLYPEPTIDE 16	CYP71B16	9565627	9567226	3	LOC_Os02g57290	P-450 97A4	CYP97A4	35091194	35099291	2	3e-23
AT3G07720	AT3G07720	AT3G07720	2465365	2467233	3	LOC_Os02g57690	Acyl-CoA binding protein-like	LOC_Os02g57690	35325611	35331920	2	4e-14
AT5G48180	NITRILE SPECIFIER PROTEIN 5	NSP5	19540937	19542426	5	LOC_Os02g57690	Acyl-CoA binding protein-like	LOC_Os02g57690	35325611	35331920	2	6e-13
AT1G76790	INDOLE GLUCOSINOLATE O-METHYLTRANSFERASE 5	IGMT5	28822186	28823673	1	LOC_Os02g57760	CAFFEIC ACID 3-O-METHYLTRANSFERASE LIKE 4	COMTL4	35370515	35373858	2	1e-40
AT1G58260	CYTOCHROME P450 79C2	CYP79C2	21605752	21607995	1	LOC_Os03g02180	_	_	726213	728004	3	3e-47
AT1G66540	AT1G66540	AT1G66540	24824459	24826670	1	LOC_Os03g02180	_	_	726213	728004	3	2e-55
AT4G13290	CYTOCHROME P450, FAMILY 71, SUBFAMILY A, POLYPEPTIDE 19	CYP71A19	7740283	7742857	4	LOC_Os03g02180	_	_	726213	728004	3	2e-80
AT5G05260	CYTOCHROME P450 79A2	CYP79A2	1559778	1561765	5	LOC_Os03g02180	_	_	726213	728004	3	9e-51
AT1G03400	AT1G03400	AT1G03400	842747	844190	1	LOC_Os03g03034	_	_	1235373	1245060	3	3e-57
AT1G58265	AT1G58265	AT1G58265	21610909	21611388	1	LOC_Os03g04190	Aconitate hydratase	ACO1	1920043	1921896	3	6e-16
AT4G13430	ISOPROPYL MALATE ISOMERASE LARGE SUBUNIT 1	IIL1	7803933	7807871	4	LOC_Os03g04410	_	_	2026677	2033641	3	3e-14
AT1G12130	flavin-containing monooxygenase GS-OX6	FMOGS-OX6	4118594	4120871	1	LOC_Os03g06654	CONSTITUTIVELY WILTED 1	COW1	3355041	3360485	3	2e-12
AT1G65860	FLAVIN-MONOOXYGENASE GLUCOSINOLATE S-OXYGENASE 1	FMO GS-OX1	24499066	24502745	1	LOC_Os03g06654	CONSTITUTIVELY WILTED 1	COW1	3355041	3360485	3	1e-12
AT5G61290	CYTOCHROME P450, FAMILY 81, SUBFAMILY G, POLYPEPTIDE 1	CYP81G1	24648558	24650815	5	LOC_Os03g06654	CONSTITUTIVELY WILTED 1	COW1	3355041	3360485	3	2e-13
AT5G22300	NITRILASE 4	NIT4	7379199	7381935	5	LOC_Os03g07910	CARBAMOYLPUTRESCINE AMIDASE 2	CPA2	4024336	4028528	3	1e-11
AT2G20610	SUPERROOT 1	SUR1	8877960	8880388	2	LOC_Os03g08530	ALANINE AMINOTRANSFERASE 2	ALAAT2	4384011	4389386	3	2e-13
AT4G28410	ROOT SYSTEM ARCHITECTURE 1	RSA1	14052242	14055012	4	LOC_Os03g08530	ALANINE AMINOTRANSFERASE 2	ALAAT2	4384011	4389386	3	3e-13
AT5G25980	BETA GLUCOSIDASE 37	BGLU37	9072727	9075690	5	LOC_Os03g11420	BETA-GLUCOSIDASE 6	BGLU6	5876244	5883304	3	5e-135
AT1G66540	AT1G66540	AT1G66540	24824459	24826670	1	LOC_Os03g12260	CYTOCHROME P450 94D15	CYP94D15	6443453	6445473	3	4e-17
AT2G22330	CYTOCHROME P450, FAMILY 79, SUBFAMILY B, POLYPEPTIDE 3	CYP79B3	9488554	9491187	2	LOC_Os03g12260	CYTOCHROME P450 94D15	CYP94D15	6443453	6445473	3	1e-17
AT1G13100	CYTOCHROME P450, FAMILY 71, SUBFAMILY B, POLYPEPTIDE 29	CYP71B29	4463924	4465538	1	LOC_Os03g12660	DWARF4	DWARF4	6737549	6744506	3	2e-14
AT5G35715	CYTOCHROME P450, FAMILY 71, SUBFAMILY B, POLYPEPTIDE 8	CYP71B8	13881222	13882937	5	LOC_Os03g12660	DWARF4	DWARF4	6737549	6744506	3	5e-13
AT5G35917	CYTOCHROME P450, FAMILY 79, SUBFAMILY A, POLYPEPTIDE 3 PSEUDOGENE	CYP79A3P	14049123	14051128	5	LOC_Os03g14400	CYTOCHROME P450 76H4	CYP76H4	7831876	7833791	3	3e-43
AT5G43440	AT5G43440	AT5G43440	17455233	17456657	5	LOC_Os03g18030	_	_	10038840	10044429	3	3e-41
AT4G28420	AT4G28420	AT4G28420	14055661	14057592	4	LOC_Os03g18810	_	_	10542847	10546261	3	1e-11
AT1G16400	CYTOCHROME P450, FAMILY 79, SUBFAMILY F, POLYPEPTIDE 2	CYP79F2	5605159	5607473	1	LOC_Os03g25150	P-450 75A11	CYP75A11	14381298	14387811	3	3e-45
AT1G79370	CYTOCHROME P450, FAMILY 79, SUBFAMILY C, POLYPEPTIDE 1	CYP79C1	29857934	29860163	1	LOC_Os03g25150	P-450 75A11	CYP75A11	14381298	14387811	3	1e-64
AT5G05260	CYTOCHROME P450 79A2	CYP79A2	1559778	1561765	5	LOC_Os03g25150	P-450 75A11	CYP75A11	14381298	14387811	3	9e-68
AT5G35917	CYTOCHROME P450, FAMILY 79, SUBFAMILY A, POLYPEPTIDE 3 PSEUDOGENE	CYP79A3P	14049123	14051128	5	LOC_Os03g25150	P-450 75A11	CYP75A11	14381298	14387811	3	9e-50
AT1G58265	AT1G58265	AT1G58265	21610909	21611388	1	LOC_Os03g30420	GRAIN LENGTH 3.2	GL3.2	17340415	17342284	3	8e-15
AT2G25450	GLUCOSINOLATE HYDROXYLASE	GSL-OH	10829916	10831655	2	LOC_Os03g32470	2OG-Fe(II) oxygenase domain containing protein	LOC_Os03g32470	18570651	18572508	3	8e-23
AT5G43440	AT5G43440	AT5G43440	17455233	17456657	5	LOC_Os03g32470	2OG-Fe(II) oxygenase domain containing protein	LOC_Os03g32470	18570651	18572508	3	1e-35
AT2G33070	NITRILE SPECIFIER PROTEIN 2	NSP2	14028282	14031164	2	LOC_Os03g44500	GRAIN LENGTH 3.1	GL3.1	25042315	25051072	3	9e-11
AT5G48180	NITRILE SPECIFIER PROTEIN 5	NSP5	19540937	19542426	5	LOC_Os03g44500	GRAIN LENGTH 3.1	GL3.1	25042315	25051072	3	8e-13
AT1G31180	ISOPROPYLMALATE DEHYDROGENASE 3	IMD3	11142714	11144633	1	LOC_Os03g45320	3-ISOPROPYLMALATE DEHYDROGENASE	IPMDH	25586205	25590717	3	0
AT1G80555	AT1G80555	AT1G80555	30286956	30287741	1	LOC_Os03g45320	3-ISOPROPYLMALATE DEHYDROGENASE	IPMDH	25586205	25590717	3	4e-29
AT5G14200	ISOPROPYLMALATE DEHYDROGENASE 1	IMD1	4576202	4578402	5	LOC_Os03g45320	3-ISOPROPYLMALATE DEHYDROGENASE	IPMDH	25586205	25590717	3	0
AT1G24100	UDP-GLUCOSYL TRANSFERASE 74B1	UGT74B1	8525435	8527087	1	LOC_Os03g46400	Glycosyltransferase	GTF	26237169	26239446	3	1e-24
AT2G43840	UDP-GLYCOSYLTRANSFERASE 74 F1	UGT74F1	18157638	18159231	2	LOC_Os03g46400	Glycosyltransferase	GTF	26237169	26239446	3	3e-25
AT4G30530	GAMMA-GLUTAMYL PEPTIDASE 1	GGP1	14920534	14922494	4	LOC_Os03g48060	LOC_Os03g48060	LOC_Os03g48060	27334203	27337910	3	1e-66
AT1G03400	AT1G03400	AT1G03400	842747	844190	1	LOC_Os03g48430	1-aminocyclopropane-1-carboxylate oxidase homolog 4	ACO4	27580909	27582212	3	1e-97
AT1G47600	BETA GLUCOSIDASE 34	BGLU34	17491732	17494759	1	LOC_Os03g49600	BETA-GLUCOSIDASE 7	BGLU7	28240285	28245347	3	2e-145
AT2G44490	PENETRATION 2	PEN2	18364756	18367725	2	LOC_Os03g49600	BETA-GLUCOSIDASE 7	BGLU7	28240285	28245347	3	1e-135
AT5G25980	BETA GLUCOSIDASE 37	BGLU37	9072727	9075690	5	LOC_Os03g49600	BETA-GLUCOSIDASE 7	BGLU7	28240285	28245347	3	6e-125
AT1G11610	CYTOCHROME P450, FAMILY 71, SUBFAMILY A, POLYPEPTIDE 18	CYP71A18	3906862	3909338	1	LOC_Os03g53060	LOC_Os03g53060	LOC_Os03g53060	30430733	30432680	3	5e-33
AT1G58260	CYTOCHROME P450 79C2	CYP79C2	21605752	21607995	1	LOC_Os03g53060	LOC_Os03g53060	LOC_Os03g53060	30430733	30432680	3	2e-14
AT4G31500	CYTOCHROME P450, FAMILY 83, SUBFAMILY B, POLYPEPTIDE 1	CYP83B1	15273471	15275310	4	LOC_Os03g53060	LOC_Os03g53060	LOC_Os03g53060	30430733	30432680	3	2e-30
AT5G24950	CYTOCHROME P450, FAMILY 71, SUBFAMILY A, POLYPEPTIDE 15	CYP71A15	8595209	8597761	5	LOC_Os03g53060	LOC_Os03g53060	LOC_Os03g53060	30430733	30432680	3	6e-38
AT1G66540	AT1G66540	AT1G66540	24824459	24826670	1	LOC_Os03g55230	CYTOCHROME P450 81A5	CYP81A5	31436331	31437955	3	5e-22
AT1G16400	CYTOCHROME P450, FAMILY 79, SUBFAMILY F, POLYPEPTIDE 2	CYP79F2	5605159	5607473	1	LOC_Os03g55240	CYTOCHROME P450 81A6	CYP81A6	31440748	31446119	3	5e-36
AT1G79370	CYTOCHROME P450, FAMILY 79, SUBFAMILY C, POLYPEPTIDE 1	CYP79C1	29857934	29860163	1	LOC_Os03g55240	CYTOCHROME P450 81A6	CYP81A6	31440748	31446119	3	1e-46
AT4G39950	CYTOCHROME P450, FAMILY 79, SUBFAMILY B, POLYPEPTIDE 2	CYP79B2	18525246	18527579	4	LOC_Os03g55240	CYTOCHROME P450 81A6	CYP81A6	31440748	31446119	3	9e-47
AT5G05260	CYTOCHROME P450 79A2	CYP79A2	1559778	1561765	5	LOC_Os03g55240	CYTOCHROME P450 81A6	CYP81A6	31440748	31446119	3	1e-51
AT5G35715	CYTOCHROME P450, FAMILY 71, SUBFAMILY B, POLYPEPTIDE 8	CYP71B8	13881222	13882937	5	LOC_Os03g55240	CYTOCHROME P450 81A6	CYP81A6	31440748	31446119	3	1e-57
AT1G54040	EPITHIOSPECIFIER PROTEIN	ESP	20170715	20173949	1	LOC_Os03g61930	ACYL-COA-BINDING PROTEIN 6	ACBP6	35105143	35112533	3	5e-12
AT1G11610	CYTOCHROME P450, FAMILY 71, SUBFAMILY A, POLYPEPTIDE 18	CYP71A18	3906862	3909338	1	LOC_Os03g61980	CYTOCHROME P450 733A1	CYP733A1	35131484	35134664	3	7e-16
AT1G66540	AT1G66540	AT1G66540	24824459	24826670	1	LOC_Os03g61980	CYTOCHROME P450 733A1	CYP733A1	35131484	35134664	3	6e-21
AT1G79370	CYTOCHROME P450, FAMILY 79, SUBFAMILY C, POLYPEPTIDE 1	CYP79C1	29857934	29860163	1	LOC_Os03g63310	CYTOCHROME P450 71E4	CYP71E4	35777909	35781336	3	6e-38
AT5G35920	CYTOCHROME P450, FAMILY 79, SUBFAMILY A, POLYPEPTIDE 4 PSEUDOGENE	CYP79A4P	14056437	14056904	5	LOC_Os03g63310	CYTOCHROME P450 71E4	CYP71E4	35777909	35781336	3	8e-14
AT1G03400	AT1G03400	AT1G03400	842747	844190	1	LOC_Os03g63900	2-OXOGLUTARATE-DEPENDENT DIOXYGENASE 26	2ODD26	36103513	36105068	3	5e-37
AT5G43440	AT5G43440	AT5G43440	17455233	17456657	5	LOC_Os03g63900	2-OXOGLUTARATE-DEPENDENT DIOXYGENASE 26	2ODD26	36103513	36105068	3	4e-46
AT1G11610	CYTOCHROME P450, FAMILY 71, SUBFAMILY A, POLYPEPTIDE 18	CYP71A18	3906862	3909338	1	LOC_Os04g01140	P-450 93G1	CYP93G1	99618	101643	4	4e-62
AT1G66540	AT1G66540	AT1G66540	24824459	24826670	1	LOC_Os04g01140	P-450 93G1	CYP93G1	99618	101643	4	1e-66
AT5G05260	CYTOCHROME P450 79A2	CYP79A2	1559778	1561765	5	LOC_Os04g01140	P-450 93G1	CYP93G1	99618	101643	4	2e-52
AT1G12130	flavin-containing monooxygenase GS-OX6	FMOGS-OX6	4118594	4120871	1	LOC_Os04g03980	YUCCA-LIKE GENE 7	YUCCA7	1813950	1816073	4	6e-18
AT1G62540	FLAVIN-MONOOXYGENASE GLUCOSINOLATE S-OXYGENASE 2	FMO GS-OX2	23151794	23155717	1	LOC_Os04g03980	YUCCA-LIKE GENE 7	YUCCA7	1813950	1816073	4	1e-15
AT5G07800	AT5G07800	AT5G07800	2486576	2489296	5	LOC_Os04g03980	YUCCA-LIKE GENE 7	YUCCA7	1813950	1816073	4	3e-15
AT1G58265	AT1G58265	AT1G58265	21610909	21611388	1	LOC_Os04g08824	CYTOCHROME P450 79A10	CYP79A10	4869932	4872151	4	4e-20
AT1G21100	INDOLE GLUCOSINOLATE O-METHYLTRANSFERASE 1	IGMT1	7386839	7388428	1	LOC_Os04g09604	CAFFEIC ACID 3-O-METHYLTRANSFERASE LIKE 5	COMTL5	5161917	5167494	4	3e-74
AT1G24100	UDP-GLUCOSYL TRANSFERASE 74B1	UGT74B1	8525435	8527087	1	LOC_Os04g12690	N-hydroxythioamide S-beta-glucosyltransferase	LOC_Os04g12690	7024800	7028115	4	6e-41
AT1G62540	FLAVIN-MONOOXYGENASE GLUCOSINOLATE S-OXYGENASE 2	FMO GS-OX2	23151794	23155717	1	LOC_Os04g14690	LOC_Os04g14690	LOC_Os04g14690	8243687	8249942	4	2e-11
AT1G58260	CYTOCHROME P450 79C2	CYP79C2	21605752	21607995	1	LOC_Os04g18380	CYTOCHROME P450 81M1	CYP81M1	10144587	10150653	4	6e-41
AT5G24950	CYTOCHROME P450, FAMILY 71, SUBFAMILY A, POLYPEPTIDE 15	CYP71A15	8595209	8597761	5	LOC_Os04g18380	CYTOCHROME P450 81M1	CYP81M1	10144587	10150653	4	1e-54
AT1G66540	AT1G66540	AT1G66540	24824459	24826670	1	LOC_Os04g27020	P-450 71Z1	CYP71Z1	15986497	15989538	4	7e-50
AT5G05260	CYTOCHROME P450 79A2	CYP79A2	1559778	1561765	5	LOC_Os04g27020	P-450 71Z1	CYP71Z1	15986497	15989538	4	5e-41
AT1G74090	DESULFO-GLUCOSINOLATE SULFOTRANSFERASE 18	SOT18	27862909	27864193	1	LOC_Os04g29000	LOC_Os04g29000	LOC_Os04g29000	17185145	17186605	4	1e-75
AT1G47600	BETA GLUCOSIDASE 34	BGLU34	17491732	17494759	1	LOC_Os04g39814	BETA-GLUCOSIDASE 9	BGLU9	23715443	23721731	4	1e-82
AT5G25980	BETA GLUCOSIDASE 37	BGLU37	9072727	9075690	5	LOC_Os04g39814	BETA-GLUCOSIDASE 9	BGLU9	23715443	23721731	4	1e-74
AT5G43440	AT5G43440	AT5G43440	17455233	17456657	5	LOC_Os04g39980	DIOXYGENASE FOR AUXIN OXIDATION	DAO	23795409	23797531	4	1e-17
AT1G31180	ISOPROPYLMALATE DEHYDROGENASE 3	IMD3	11142714	11144633	1	LOC_Os04g40310	LOC_Os04g40310	LOC_Os04g40310	23963996	23967809	4	1e-29
AT1G80560	ISOPROPYLMALATE DEHYDROGENASE 2	IMD2	30287763	30290298	1	LOC_Os04g40310	LOC_Os04g40310	LOC_Os04g40310	23963996	23967809	4	2e-30
AT5G14200	ISOPROPYLMALATE DEHYDROGENASE 1	IMD1	4576202	4578402	5	LOC_Os04g40310	LOC_Os04g40310	LOC_Os04g40310	23963996	23967809	4	9e-30
AT5G24950	CYTOCHROME P450, FAMILY 71, SUBFAMILY A, POLYPEPTIDE 15	CYP71A15	8595209	8597761	5	LOC_Os04g40460	CYTOCHROME P450 71S2	CYP71S2	24043880	24047054	4	1e-63
AT5G48180	NITRILE SPECIFIER PROTEIN 5	NSP5	19540937	19542426	5	LOC_Os04g40740	F-box domain and kelch repeat containing protein	FBK18	24180681	24187263	4	7e-17
AT1G24100	UDP-GLUCOSYL TRANSFERASE 74B1	UGT74B1	8525435	8527087	1	LOC_Os04g42690	UDP-glucoronosyl and UDP-glucosyl transferase domain containing protein	UDPGT	25251409	25253149	4	5e-32
AT5G25980	BETA GLUCOSIDASE 37	BGLU37	9072727	9075690	5	LOC_Os04g43360	BETA-GLUCOSIDASE 14	BGLU14	25640268	25644607	4	1e-110
AT1G18590	SULFOTRANSFERASE 17	SOT17	6398580	6399942	1	LOC_Os04g44460	sulfotransferase domain containing protein	LOC_Os04g44460	26320449	26321489	4	5e-85
AT1G11610	CYTOCHROME P450, FAMILY 71, SUBFAMILY A, POLYPEPTIDE 18	CYP71A18	3906862	3909338	1	LOC_Os04g47250	P-450 86A7-1	CYP86A7-1	28061310	28063652	4	3e-16
AT5G67310	CYTOCHROME P450, FAMILY 81, SUBFAMILY G, POLYPEPTIDE 1	CYP81G1	26855216	26856941	5	LOC_Os04g47250	P-450 86A7-1	CYP86A7-1	28061310	28063652	4	4e-16
AT5G42590	CYTOCHROME P450, FAMILY 71, SUBFAMILY A, POLYPEPTIDE 16	CYP71A16	17031111	17033726	5	LOC_Os04g48170	CYTOCHROME P450 87A3	CYP87A3	28672747	28677225	4	1e-15
AT1G03400	AT1G03400	AT1G03400	842747	844190	1	LOC_Os04g49194	2-OXOGLUTARATE-DEPENDENT DIOXYGENASE 3	2ODD3	29331563	29338265	4	8e-53
AT5G43440	AT5G43440	AT5G43440	17455233	17456657	5	LOC_Os04g49194	2-OXOGLUTARATE-DEPENDENT DIOXYGENASE 3	2ODD3	29331563	29338265	4	6e-53
AT5G05260	CYTOCHROME P450 79A2	CYP79A2	1559778	1561765	5	LOC_Os05g01120	CYTOCHROME P450 722B1	CYP722B1	101365	104149	5	3e-12
AT1G03400	AT1G03400	AT1G03400	842747	844190	1	LOC_Os05g03640	2-OXOGLUTARATE-DEPENDENT DIOXYGENASE 6	2ODD6	1561980	1568165	5	6e-47
AT1G11610	CYTOCHROME P450, FAMILY 71, SUBFAMILY A, POLYPEPTIDE 18	CYP71A18	3906862	3909338	1	LOC_Os05g08850	P-450 96D2	CYP96D2	4885395	4888011	5	1e-13
AT5G24950	CYTOCHROME P450, FAMILY 71, SUBFAMILY A, POLYPEPTIDE 15	CYP71A15	8595209	8597761	5	LOC_Os05g08850	P-450 96D2	CYP96D2	4885395	4888011	5	3e-15
AT1G13080	CYTOCHROME P450, FAMILY 71, SUBFAMILY B, POLYPEPTIDE 2	CYP71B2	4459166	4460940	1	LOC_Os05g11130	CYTOCHROME P450 90D3	CYP90D3	6267906	6273074	5	1e-11
AT1G13090	CYTOCHROME P450, FAMILY 71, SUBFAMILY B, POLYPEPTIDE 28	CYP71B28	4461806	4463543	1	LOC_Os05g25640	_	_	14899987	14904546	5	4e-66
AT1G47600	BETA GLUCOSIDASE 34	BGLU34	17491732	17494759	1	LOC_Os05g30250	BETA-GLUCOSIDASE 19	BGLU19	17530143	17534646	5	1e-119
AT5G25980	BETA GLUCOSIDASE 37	BGLU37	9072727	9075690	5	LOC_Os05g30250	BETA-GLUCOSIDASE 19	BGLU19	17530143	17534646	5	7e-110
AT1G58260	CYTOCHROME P450 79C2	CYP79C2	21605752	21607995	1	LOC_Os05g30890	CYTOCHROME P450 72A34	CYP72A34	17934628	17941865	5	6e-15
AT5G35917	CYTOCHROME P450, FAMILY 79, SUBFAMILY A, POLYPEPTIDE 3 PSEUDOGENE	CYP79A3P	14049123	14051128	5	LOC_Os05g35010	CYTOCHROME P450 71AD1	CYP71AD1	20792434	20794367	5	2e-23
AT1G58265	AT1G58265	AT1G58265	21610909	21611388	1	LOC_Os05g41440	_	_	24271077	24275174	5	8e-15
AT5G43440	AT5G43440	AT5G43440	17455233	17456657	5	LOC_Os05g43880	SHORTENED BASAL INTERNODES	SBI	25515053	25516204	5	5e-20
AT1G66540	AT1G66540	AT1G66540	24824459	24826670	1	LOC_Os05g43910	CYTOCHROME P450 71R1	CYP71R1	25543222	25546410	5	5e-41
AT1G76790	INDOLE GLUCOSINOLATE O-METHYLTRANSFERASE 5	IGMT5	28822186	28823673	1	LOC_Os05g43930	LOC_Os05g43930	LOC_Os05g43930	25564508	25566228	5	4e-25
AT5G61290	CYTOCHROME P450, FAMILY 81, SUBFAMILY G, POLYPEPTIDE 1	CYP81G1	24648558	24650815	5	LOC_Os05g45240	YUCCA-LIKE GENE 2	YUCCA2	26261275	26263760	5	3e-17
AT5G05260	CYTOCHROME P450 79A2	CYP79A2	1559778	1561765	5	LOC_Os06g01250	P-450 93G2	CYP93G2	163205	165539	6	3e-46
AT1G03400	AT1G03400	AT1G03400	842747	844190	1	LOC_Os06g06720	2-OXOGLUTARATE-DEPENDENT DIOXYGENASE 10	2ODD10	3145466	3147618	6	1e-46
AT1G11610	CYTOCHROME P450, FAMILY 71, SUBFAMILY A, POLYPEPTIDE 18	CYP71A18	3906862	3909338	1	LOC_Os06g09210	CYTOCHROME P450 709C10	CYP709C10	4630848	4632543	6	4e-20
AT1G66540	AT1G66540	AT1G66540	24824459	24826670	1	LOC_Os06g09210	CYTOCHROME P450 709C10	CYP709C10	4630848	4632543	6	3e-16
AT5G24950	CYTOCHROME P450, FAMILY 71, SUBFAMILY A, POLYPEPTIDE 15	CYP71A15	8595209	8597761	5	LOC_Os06g09210	CYTOCHROME P450 709C10	CYP709C10	4630848	4632543	6	1e-22
AT1G12160	flavin-containing monooxygenase GS-OX7	FMOGS-OX7	4126066	4128310	1	LOC_Os06g10170	LOC_Os06g10170	LOC_Os06g10170	5208681	5212330	6	2e-11
AT1G62620	AT1G62620	AT1G62620	23182644	23184991	1	LOC_Os06g10170	LOC_Os06g10170	LOC_Os06g10170	5208681	5212330	6	4e-11
AT5G61290	CYTOCHROME P450, FAMILY 81, SUBFAMILY G, POLYPEPTIDE 1	CYP81G1	24648558	24650815	5	LOC_Os06g10170	LOC_Os06g10170	LOC_Os06g10170	5208681	5212330	6	5e-12
AT1G13090	CYTOCHROME P450, FAMILY 71, SUBFAMILY B, POLYPEPTIDE 28	CYP71B28	4461806	4463543	1	LOC_Os06g10260	LOC_Os06g10260	LOC_Os06g10260	5264603	5265958	6	9e-22
AT1G79370	CYTOCHROME P450, FAMILY 79, SUBFAMILY C, POLYPEPTIDE 1	CYP79C1	29857934	29860163	1	LOC_Os06g10260	LOC_Os06g10260	LOC_Os06g10260	5264603	5265958	6	4e-27
AT5G35917	CYTOCHROME P450, FAMILY 79, SUBFAMILY A, POLYPEPTIDE 3 PSEUDOGENE	CYP79A3P	14049123	14051128	5	LOC_Os06g10260	LOC_Os06g10260	LOC_Os06g10260	5264603	5265958	6	3e-15
AT1G76790	INDOLE GLUCOSINOLATE O-METHYLTRANSFERASE 5	IGMT5	28822186	28823673	1	LOC_Os06g13280	LOC_Os06g13280	LOC_Os06g13280	7306306	7307547	6	1e-19
AT5G37170	AT5G37170	AT5G37170	14712811	14714303	5	LOC_Os06g13280	LOC_Os06g13280	LOC_Os06g13280	7306306	7307547	6	4e-18
AT1G18590	SULFOTRANSFERASE 17	SOT17	6398580	6399942	1	LOC_Os06g14220	LOC_Os06g14220	LOC_Os06g14220	7933984	7935241	6	1e-11
AT1G74090	DESULFO-GLUCOSINOLATE SULFOTRANSFERASE 18	SOT18	27862909	27864193	1	LOC_Os06g14220	LOC_Os06g14220	LOC_Os06g14220	7933984	7935241	6	2e-11
AT1G03400	AT1G03400	AT1G03400	842747	844190	1	LOC_Os06g14390	LOC_Os06g14390	LOC_Os06g14390	8031719	8035243	6	1e-84
AT5G43440	AT5G43440	AT5G43440	17455233	17456657	5	LOC_Os06g14390	LOC_Os06g14390	LOC_Os06g14390	8031719	8035243	6	5e-75
AT1G58260	CYTOCHROME P450 79C2	CYP79C2	21605752	21607995	1	LOC_Os06g15680	CYTOCHROME P450 71R2P	CYP71R2P	8876051	8877757	6	5e-30
AT1G66540	AT1G66540	AT1G66540	24824459	24826670	1	LOC_Os06g15680	CYTOCHROME P450 71R2P	CYP71R2P	8876051	8877757	6	5e-16
AT1G24100	UDP-GLUCOSYL TRANSFERASE 74B1	UGT74B1	8525435	8527087	1	LOC_Os06g16000	UDP-glucoronosyl and UDP-glucosyl transferase	UDPGT	9100743	9102306	6	1e-29
AT1G21100	INDOLE GLUCOSINOLATE O-METHYLTRANSFERASE 1	IGMT1	7386839	7388428	1	LOC_Os06g16960	LOC_Os06g16960	LOC_Os06g16960	9832187	9834591	6	7e-19
AT5G37170	AT5G37170	AT5G37170	14712811	14714303	5	LOC_Os06g16960	LOC_Os06g16960	LOC_Os06g16960	9832187	9834591	6	1e-19
AT1G11610	CYTOCHROME P450, FAMILY 71, SUBFAMILY A, POLYPEPTIDE 18	CYP71A18	3906862	3909338	1	LOC_Os06g19070	CYTOCHROME P450 76Q2	CYP76Q2	10843920	10846020	6	2e-46
AT1G58260	CYTOCHROME P450 79C2	CYP79C2	21605752	21607995	1	LOC_Os06g19070	CYTOCHROME P450 76Q2	CYP76Q2	10843920	10846020	6	2e-32
AT5G24950	CYTOCHROME P450, FAMILY 71, SUBFAMILY A, POLYPEPTIDE 15	CYP71A15	8595209	8597761	5	LOC_Os06g19070	CYTOCHROME P450 76Q2	CYP76Q2	10843920	10846020	6	4e-48
AT1G47600	BETA GLUCOSIDASE 34	BGLU34	17491732	17494759	1	LOC_Os06g21570	BETA-GLUCOSIDASE 24	BGLU24	12437997	12442742	6	1e-156
AT1G24100	UDP-GLUCOSYL TRANSFERASE 74B1	UGT74B1	8525435	8527087	1	LOC_Os06g23560	anthocyanidin 5,3-O-glucosyltransferase	GT5	13743329	13745442	6	2e-42
AT1G12130	flavin-containing monooxygenase GS-OX6	FMOGS-OX6	4118594	4120871	1	LOC_Os06g23800	LOC_Os06g23800	LOC_Os06g23800	13905082	13909018	6	9e-13
AT1G62540	FLAVIN-MONOOXYGENASE GLUCOSINOLATE S-OXYGENASE 2	FMO GS-OX2	23151794	23155717	1	LOC_Os06g23800	LOC_Os06g23800	LOC_Os06g23800	13905082	13909018	6	1e-14
AT5G07800	AT5G07800	AT5G07800	2486576	2489296	5	LOC_Os06g23800	LOC_Os06g23800	LOC_Os06g23800	13905082	13909018	6	5e-24
AT5G61290	CYTOCHROME P450, FAMILY 81, SUBFAMILY G, POLYPEPTIDE 1	CYP81G1	24648558	24650815	5	LOC_Os06g23800	LOC_Os06g23800	LOC_Os06g23800	13905082	13909018	6	9e-25
AT1G62580	NITRIC OXIDE-DEPENDENT GUANYLATE CYCLASE 1	NOGC1	23173333	23176931	1	LOC_Os06g33720	LOC_Os06g33720	LOC_Os06g33720	19619923	19621610	6	1e-94
AT1G03400	AT1G03400	AT1G03400	842747	844190	1	LOC_Os06g37590	_	_	22258061	22259545	6	5e-30
AT1G24100	UDP-GLUCOSYL TRANSFERASE 74B1	UGT74B1	8525435	8527087	1	LOC_Os06g39070	UDP-glucoronosyl and UDP-glucosyl transferase	UDPGT	23196356	23198035	6	2e-27
AT1G11610	CYTOCHROME P450, FAMILY 71, SUBFAMILY A, POLYPEPTIDE 18	CYP71A18	3906862	3909338	1	LOC_Os06g39780	CYTOCHROME P450 76M7	CYP76M7	23632462	23634203	6	7e-54
AT1G58260	CYTOCHROME P450 79C2	CYP79C2	21605752	21607995	1	LOC_Os06g39780	CYTOCHROME P450 76M7	CYP76M7	23632462	23634203	6	6e-40
AT1G66540	AT1G66540	AT1G66540	24824459	24826670	1	LOC_Os06g39780	CYTOCHROME P450 76M7	CYP76M7	23632462	23634203	6	3e-54
AT5G05260	CYTOCHROME P450 79A2	CYP79A2	1559778	1561765	5	LOC_Os06g39780	CYTOCHROME P450 76M7	CYP76M7	23632462	23634203	6	8e-45
AT1G74090	DESULFO-GLUCOSINOLATE SULFOTRANSFERASE 18	SOT18	27862909	27864193	1	LOC_Os06g42120	serine acetyltransferase	SAT	25292060	25293333	6	8e-76
AT1G03400	AT1G03400	AT1G03400	842747	844190	1	LOC_Os06g42130	Anthocyanidin synthase	ANS2	25295991	25297316	6	1e-28
AT1G58265	AT1G58265	AT1G58265	21610909	21611388	1	LOC_Os06g43350	CYTOCHROME P450 71Y5	CYP71Y5	26060866	26065357	6	1e-11
AT1G03400	AT1G03400	AT1G03400	842747	844190	1	LOC_Os07g01340	GIBBERELLIN 2-OXIDASE 5	GA2OX5	213778	219544	7	7e-29
AT1G12130	flavin-containing monooxygenase GS-OX6	FMOGS-OX6	4118594	4120871	1	LOC_Os07g02100	phosphate/phosphate translocator	PT	664612	667146	7	2e-113
AT5G61290	CYTOCHROME P450, FAMILY 81, SUBFAMILY G, POLYPEPTIDE 1	CYP81G1	24648558	24650815	5	LOC_Os07g02100	phosphate/phosphate translocator	PT	664612	667146	7	3e-152
AT1G18590	SULFOTRANSFERASE 17	SOT17	6398580	6399942	1	LOC_Os07g05450	sulfotransferase domain containing protein	SOT	2509289	2510671	7	4e-26
AT1G03400	AT1G03400	AT1G03400	842747	844190	1	LOC_Os07g07410	2-OXOGLUTARATE-DEPENDENT DIOXYGENASE 7	2ODD7	3699582	3701580	7	7e-44
AT5G43440	AT5G43440	AT5G43440	17455233	17456657	5	LOC_Os07g07410	2-OXOGLUTARATE-DEPENDENT DIOXYGENASE 7	2ODD7	3699582	3701580	7	3e-43
AT1G11610	CYTOCHROME P450, FAMILY 71, SUBFAMILY A, POLYPEPTIDE 18	CYP71A18	3906862	3909338	1	LOC_Os07g19130	CYTOCHROME P450 71Q2	CYP71Q2	11326338	11327860	7	2e-45
AT1G58260	CYTOCHROME P450 79C2	CYP79C2	21605752	21607995	1	LOC_Os07g19130	CYTOCHROME P450 71Q2	CYP71Q2	11326338	11327860	7	6e-33
AT1G58265	AT1G58265	AT1G58265	21610909	21611388	1	LOC_Os07g19210	CYTOCHROME P450 71Q1	CYP71Q1	11380988	11383790	7	5e-12
AT1G12160	flavin-containing monooxygenase GS-OX7	FMOGS-OX7	4126066	4128310	1	LOC_Os07g25540	YUCCA-LIKE GENE 6	YUCCA6	14618203	14620501	7	3e-11
AT1G62560	FLAVIN-MONOOXYGENASE GLUCOSINOLATE S-OXYGENASE 3	FMO GS-OX3	23159823	23162649	1	LOC_Os07g25540	YUCCA-LIKE GENE 6	YUCCA6	14618203	14620501	7	2e-13
AT1G21100	INDOLE GLUCOSINOLATE O-METHYLTRANSFERASE 1	IGMT1	7386839	7388428	1	LOC_Os07g27880	LOC_Os07g27880	LOC_Os07g27880	16273006	16274487	7	6e-17
AT5G37170	AT5G37170	AT5G37170	14712811	14714303	5	LOC_Os07g27880	LOC_Os07g27880	LOC_Os07g27880	16273006	16274487	7	5e-15
AT1G24100	UDP-GLUCOSYL TRANSFERASE 74B1	UGT74B1	8525435	8527087	1	LOC_Os07g30330	cytokinin-O-glucosyltransferase 2	LOC_Os07g30330	17945639	17947265	7	7e-38
AT1G54040	EPITHIOSPECIFIER PROTEIN	ESP	20170715	20173949	1	LOC_Os07g33100	uncharacterized ACR	LOC_Os07g33100	19762405	19768575	7	2e-11
AT1G11610	CYTOCHROME P450, FAMILY 71, SUBFAMILY A, POLYPEPTIDE 18	CYP71A18	3906862	3909338	1	LOC_Os07g33440	CYTOCHROME P450 728B3	CYP728B3	19985712	19987668	7	1e-12
AT1G58260	CYTOCHROME P450 79C2	CYP79C2	21605752	21607995	1	LOC_Os07g33440	CYTOCHROME P450 728B3	CYP728B3	19985712	19987668	7	2e-12
AT1G66540	AT1G66540	AT1G66540	24824459	24826670	1	LOC_Os07g33440	CYTOCHROME P450 728B3	CYP728B3	19985712	19987668	7	5e-12
AT5G36220	CYTOCHROME P450, FAMILY 79, SUBFAMILY A, POLYPEPTIDE 4 PSEUDOGENE	CYP79A4P	14253690	14256033	5	LOC_Os07g33440	CYTOCHROME P450 728B3	CYP728B3	19985712	19987668	7	4e-12
AT1G13090	CYTOCHROME P450, FAMILY 71, SUBFAMILY B, POLYPEPTIDE 28	CYP71B28	4461806	4463543	1	LOC_Os07g33480	CYTOCHROME P450 728C9	CYP728C9	20012734	20015644	7	6e-16
AT1G79370	CYTOCHROME P450, FAMILY 79, SUBFAMILY C, POLYPEPTIDE 1	CYP79C1	29857934	29860163	1	LOC_Os07g33480	CYTOCHROME P450 728C9	CYP728C9	20012734	20015644	7	1e-11
AT5G35917	CYTOCHROME P450, FAMILY 79, SUBFAMILY A, POLYPEPTIDE 3 PSEUDOGENE	CYP79A3P	14049123	14051128	5	LOC_Os07g33550	CYTOCHROME P450 728C5	CYP728C5	20045846	20049071	7	2e-11
AT1G16400	CYTOCHROME P450, FAMILY 79, SUBFAMILY F, POLYPEPTIDE 2	CYP79F2	5605159	5607473	1	LOC_Os07g37970	P-450 51H9	CYP51H9	22785167	22787365	7	3e-15
AT1G58265	AT1G58265	AT1G58265	21610909	21611388	1	LOC_Os07g41240	GIANT EMBRYO 1	GE1	24713778	24715813	7	6e-11
AT5G24960	CYTOCHROME P450, FAMILY 71, SUBFAMILY A, POLYPEPTIDE 14	CYP71A14	8599988	8603194	5	LOC_Os07g41240	GIANT EMBRYO 1	GE1	24713778	24715813	7	3e-37
AT1G18590	SULFOTRANSFERASE 17	SOT17	6398580	6399942	1	LOC_Os07g41460	sulfotransferase domain containing protein	SOT	24845109	24846577	7	7e-70
AT1G74090	DESULFO-GLUCOSINOLATE SULFOTRANSFERASE 18	SOT18	27862909	27864193	1	LOC_Os07g41460	sulfotransferase domain containing protein	SOT	24845109	24846577	7	7e-70
AT1G24100	UDP-GLUCOSYL TRANSFERASE 74B1	UGT74B1	8525435	8527087	1	LOC_Os07g42970	UDP-glucoronosyl and UDP-glucosyl transferase	UDPGT	25741014	25744880	7	4e-30
AT1G79370	CYTOCHROME P450, FAMILY 79, SUBFAMILY C, POLYPEPTIDE 1	CYP79C1	29857934	29860163	1	LOC_Os07g44130	UDP-glucoronosyl and UDP-glucosyl transferase	UDPGT	26375648	26377640	7	2e-13
AT5G05260	CYTOCHROME P450 79A2	CYP79A2	1559778	1561765	5	LOC_Os07g44140	CYTOCHROME P450 709C5	CYP709C5	26382581	26385011	7	6e-11
AT1G47600	BETA GLUCOSIDASE 34	BGLU34	17491732	17494759	1	LOC_Os07g46280	BETA-GLUCOSIDASE 26	BGLU26	27615397	27618751	7	1e-128
AT1G11610	CYTOCHROME P450, FAMILY 71, SUBFAMILY A, POLYPEPTIDE 18	CYP71A18	3906862	3909338	1	LOC_Os08g01450	_	_	288778	290301	8	4e-113
AT2G22330	CYTOCHROME P450, FAMILY 79, SUBFAMILY B, POLYPEPTIDE 3	CYP79B3	9488554	9491187	2	LOC_Os08g01450	_	_	288778	290301	8	7e-53
AT1G21100	INDOLE GLUCOSINOLATE O-METHYLTRANSFERASE 1	IGMT1	7386839	7388428	1	LOC_Os08g06100	O-METHYLTRANSFERASE 9	ROMT9	3337751	3340959	8	6e-92
AT1G24100	UDP-GLUCOSYL TRANSFERASE 74B1	UGT74B1	8525435	8527087	1	LOC_Os08g07200	LOC_Os08g07200	LOC_Os08g07200	4017920	4020079	8	5e-41
AT1G18590	SULFOTRANSFERASE 17	SOT17	6398580	6399942	1	LOC_Os08g14180	LOC_Os08g14180	LOC_Os08g14180	8464913	8469510	8	5e-57
AT1G03400	AT1G03400	AT1G03400	842747	844190	1	LOC_Os08g15149	LOC_Os08g15149	LOC_Os08g15149	9165968	9167484	8	3e-27
AT1G11610	CYTOCHROME P450, FAMILY 71, SUBFAMILY A, POLYPEPTIDE 18	CYP71A18	3906862	3909338	1	LOC_Os08g16260	P-450 96B8	CYP96B8	9921522	9923224	8	1e-19
AT1G58260	CYTOCHROME P450 79C2	CYP79C2	21605752	21607995	1	LOC_Os08g16260	P-450 96B8	CYP96B8	9921522	9923224	8	8e-12
AT2G23190	CYTOCHROME P450, FAMILY 81, SUBFAMILY D, POLYPEPTIDE 7	CYP81D7	9877058	9879007	2	LOC_Os08g16260	P-450 96B8	CYP96B8	9921522	9923224	8	2e-23
AT1G21100	INDOLE GLUCOSINOLATE O-METHYLTRANSFERASE 1	IGMT1	7386839	7388428	1	LOC_Os08g19420	_	_	11607390	11608885	8	4e-28
AT2G25450	GLUCOSINOLATE HYDROXYLASE	GSL-OH	10829916	10831655	2	LOC_Os08g30080	2-OXOGLUTARATE-DEPENDENT DIOXYGENASE 28	2ODD28	18491723	18493264	8	1e-86
AT1G24100	UDP-GLUCOSYL TRANSFERASE 74B1	UGT74B1	8525435	8527087	1	LOC_Os08g31200	cytokinin-O-glucosyltransferase 2	ZOG2	19292821	19294909	8	4e-40
AT1G13100	CYTOCHROME P450, FAMILY 71, SUBFAMILY B, POLYPEPTIDE 29	CYP71B29	4463924	4465538	1	LOC_Os08g33300	_	_	20761534	20763853	8	4e-13
AT1G66540	AT1G66540	AT1G66540	24824459	24826670	1	LOC_Os08g33300	_	_	20761534	20763853	8	7e-18
AT1G21100	INDOLE GLUCOSINOLATE O-METHYLTRANSFERASE 1	IGMT1	7386839	7388428	1	LOC_Os08g35310	isoflavone-7-O-methytransferase 9	IOMT9	22277856	22279955	8	3e-30
AT1G76790	INDOLE GLUCOSINOLATE O-METHYLTRANSFERASE 5	IGMT5	28822186	28823673	1	LOC_Os08g35310	isoflavone-7-O-methytransferase 9	IOMT9	22277856	22279955	8	3e-25
AT1G58260	CYTOCHROME P450 79C2	CYP79C2	21605752	21607995	1	LOC_Os08g35510	CYTOCHROME P450 92A12	CYP92A12	22369377	22370939	8	3e-68
AT1G79370	CYTOCHROME P450, FAMILY 79, SUBFAMILY C, POLYPEPTIDE 1	CYP79C1	29857934	29860163	1	LOC_Os08g35510	CYTOCHROME P450 92A12	CYP92A12	22369377	22370939	8	8e-69
AT2G30750	CYTOCHROME P450, FAMILY 71, SUBFAMILY A, POLYPEPTIDE 12	CYP71A12	13099336	13101413	2	LOC_Os08g35510	CYTOCHROME P450 92A12	CYP92A12	22369377	22370939	8	9e-92
AT1G24100	UDP-GLUCOSYL TRANSFERASE 74B1	UGT74B1	8525435	8527087	1	LOC_Os08g38110	cytokinin-O-glucosyltransferase 1	ZOG1	24143230	24144696	8	3e-19
AT2G43840	UDP-GLYCOSYLTRANSFERASE 74 F1	UGT74F1	18157638	18159231	2	LOC_Os08g38110	cytokinin-O-glucosyltransferase 1	ZOG1	24143230	24144696	8	2e-26
AT1G58265	AT1G58265	AT1G58265	21610909	21611388	1	LOC_Os08g39640	CYTOCHROME P450 76M11P	CYP76M11P	25102165	25105616	8	4e-11
AT1G47600	BETA GLUCOSIDASE 34	BGLU34	17491732	17494759	1	LOC_Os08g39860	BETA-GLUCOSIDASE 27	BGLU27	25250314	25254656	8	3e-158
AT2G44490	PENETRATION 2	PEN2	18364756	18367725	2	LOC_Os08g39860	BETA-GLUCOSIDASE 27	BGLU27	25250314	25254656	8	3e-155
AT1G58260	CYTOCHROME P450 79C2	CYP79C2	21605752	21607995	1	LOC_Os08g43390	BROAD-SPECTRUM RESISTANCE 2	BSR2	27420501	27422836	8	1e-47
AT1G66540	AT1G66540	AT1G66540	24824459	24826670	1	LOC_Os08g43390	BROAD-SPECTRUM RESISTANCE 2	BSR2	27420501	27422836	8	3e-61
AT1G03400	AT1G03400	AT1G03400	842747	844190	1	LOC_Os09g07020	2-OXOGLUTARATE-DEPENDENT DIOXYGENASE 33	2ODD33	3404354	3408176	9	9e-14
AT3G07720	AT3G07720	AT3G07720	2465365	2467233	3	LOC_Os09g07460	LOC_Os09g07460	LOC_Os09g07460	3732398	3734886	9	3e-152
AT5G48180	NITRILE SPECIFIER PROTEIN 5	NSP5	19540937	19542426	5	LOC_Os09g07460	LOC_Os09g07460	LOC_Os09g07460	3732398	3734886	9	3e-111
AT1G74090	DESULFO-GLUCOSINOLATE SULFOTRANSFERASE 18	SOT18	27862909	27864193	1	LOC_Os09g08190	LOC_Os09g08190	LOC_Os09g08190	4250758	4251917	9	8e-66
AT1G11610	CYTOCHROME P450, FAMILY 71, SUBFAMILY A, POLYPEPTIDE 18	CYP71A18	3906862	3909338	1	LOC_Os09g08920	CYTOCHROME P450 92A13	CYP92A13	4737231	4737840	9	6e-45
AT1G66540	AT1G66540	AT1G66540	24824459	24826670	1	LOC_Os09g08920	CYTOCHROME P450 92A13	CYP92A13	4737231	4737840	9	3e-60
AT2G22330	CYTOCHROME P450, FAMILY 79, SUBFAMILY B, POLYPEPTIDE 3	CYP79B3	9488554	9491187	2	LOC_Os09g08920	CYTOCHROME P450 92A13	CYP92A13	4737231	4737840	9	2e-43
AT3G26150	CYTOCHROME P450, FAMILY 71, SUBFAMILY B, POLYPEPTIDE 16	CYP71B16	9565627	9567226	3	LOC_Os09g08920	CYTOCHROME P450 92A13	CYP92A13	4737231	4737840	9	2e-59
AT1G24100	UDP-GLUCOSYL TRANSFERASE 74B1	UGT74B1	8525435	8527087	1	LOC_Os09g11290	Indole-3-acetate beta-glucosyltransferase	IAGLU	6266198	6266539	9	2e-12
AT1G21100	INDOLE GLUCOSINOLATE O-METHYLTRANSFERASE 1	IGMT1	7386839	7388428	1	LOC_Os09g17560	_	_	10740340	10741911	9	3e-22
AT5G43440	AT5G43440	AT5G43440	17455233	17456657	5	LOC_Os09g18450	flavonol synthase/flavanone 3-hydroxylase	FLS1	11309063	11310776	9	3e-34
AT1G13080	CYTOCHROME P450, FAMILY 71, SUBFAMILY B, POLYPEPTIDE 2	CYP71B2	4459166	4460940	1	LOC_Os09g21260	CYTOCHROME P450 728A1	CYP728A1	12831415	12832878	9	6e-13
AT3G26160	CYTOCHROME P450, FAMILY 71, SUBFAMILY B, POLYPEPTIDE 17	CYP71B17	9568280	9569886	3	LOC_Os09g21260	CYTOCHROME P450 728A1	CYP728A1	12831415	12832878	9	2e-11
AT4G37320	CYTOCHROME P450, FAMILY 81, SUBFAMILY D, POLYPEPTIDE 5	CYP81D5	17559580	17561727	4	LOC_Os09g21260	CYTOCHROME P450 728A1	CYP728A1	12831415	12832878	9	1e-12
AT1G13100	CYTOCHROME P450, FAMILY 71, SUBFAMILY B, POLYPEPTIDE 29	CYP71B29	4463924	4465538	1	LOC_Os09g23820	_	_	14194357	14196590	9	7e-15
AT2G23190	CYTOCHROME P450, FAMILY 81, SUBFAMILY D, POLYPEPTIDE 7	CYP81D7	9877058	9879007	2	LOC_Os09g23820	_	_	14194357	14196590	9	3e-16
AT3G48270	CYTOCHROME P450, FAMILY 71, SUBFAMILY A, POLYPEPTIDE 26	CYP71A26	17876571	17878173	3	LOC_Os09g23820	_	_	14194357	14196590	9	2e-22
AT4G31500	CYTOCHROME P450, FAMILY 83, SUBFAMILY B, POLYPEPTIDE 1	CYP83B1	15273471	15275310	4	LOC_Os09g23820	_	_	14194357	14196590	9	2e-17
AT5G42590	CYTOCHROME P450, FAMILY 71, SUBFAMILY A, POLYPEPTIDE 16	CYP71A16	17031111	17033726	5	LOC_Os09g23820	_	_	14194357	14196590	9	1e-13
AT2G23960	AT2G23960	AT2G23960	10196059	10197610	2	LOC_Os09g25610	class I glutamine amidotransferase	LOC_Os09g25610	15381632	15384391	9	3e-69
AT4G30530	GAMMA-GLUTAMYL PEPTIDASE 1	GGP1	14920534	14922494	4	LOC_Os09g25610	class I glutamine amidotransferase	LOC_Os09g25610	15381632	15384391	9	4e-67
AT2G24850	TYROSINE AMINOTRANSFERASE 3	TAT3	10582830	10585216	2	LOC_Os09g26380	ALANINE AMINOTRANSFERASE 5	ALAAT5	15930510	15936557	9	1e-19
AT4G28410	ROOT SYSTEM ARCHITECTURE 1	RSA1	14052242	14055012	4	LOC_Os09g26380	ALANINE AMINOTRANSFERASE 5	ALAAT5	15930510	15936557	9	2e-19
AT1G13090	CYTOCHROME P450, FAMILY 71, SUBFAMILY B, POLYPEPTIDE 28	CYP71B28	4461806	4463543	1	LOC_Os09g26940	CYTOCHROME P450 92A11	CYP92A11	16361323	16363289	9	2e-89
AT3G53280	CYTOCHROME P450 71B5	CYP71B5	19755704	19757613	3	LOC_Os09g26940	CYTOCHROME P450 92A11	CYP92A11	16361323	16363289	9	1e-92
AT4G20235	CYTOCHROME P450, FAMILY 71, SUBFAMILY A, POLYPEPTIDE 28	CYP71A28	10929146	10931277	4	LOC_Os09g26940	CYTOCHROME P450 92A11	CYP92A11	16361323	16363289	9	2e-19
AT2G25450	GLUCOSINOLATE HYDROXYLASE	GSL-OH	10829916	10831655	2	LOC_Os09g27750	AMINOCYCLOPROPANE-1-CARBOXYLIC ACID OXIDASE 2	ACO2	16886019	16887617	9	1e-30
AT3G61400	AT3G61400	AT3G61400	22718956	22720397	3	LOC_Os09g27750	AMINOCYCLOPROPANE-1-CARBOXYLIC ACID OXIDASE 2	ACO2	16886019	16887617	9	2e-31
AT1G24100	UDP-GLUCOSYL TRANSFERASE 74B1	UGT74B1	8525435	8527087	1	LOC_Os09g30980	UDP-glucoronosyl and UDP-glucosyl transferase	UDPGT	18657385	18659177	9	9e-35
AT2G43840	UDP-GLYCOSYLTRANSFERASE 74 F1	UGT74F1	18157638	18159231	2	LOC_Os09g30980	UDP-glucoronosyl and UDP-glucosyl transferase	UDPGT	18657385	18659177	9	8e-36
AT1G47600	BETA GLUCOSIDASE 34	BGLU34	17491732	17494759	1	LOC_Os09g31410	BETA-GLUCOSIDASE 29	BGLU29	18889721	18893801	9	2e-149
AT2G44490	PENETRATION 2	PEN2	18364756	18367725	2	LOC_Os09g31410	BETA-GLUCOSIDASE 29	BGLU29	18889721	18893801	9	2e-128
AT5G25980	BETA GLUCOSIDASE 37	BGLU37	9072727	9075690	5	LOC_Os09g31410	BETA-GLUCOSIDASE 29	BGLU29	18889721	18893801	9	6e-130
AT1G11610	CYTOCHROME P450, FAMILY 71, SUBFAMILY A, POLYPEPTIDE 18	CYP71A18	3906862	3909338	1	LOC_Os09g35940	CYTOCHROME P450 78A16	CYP78A16	20691306	20693116	9	1e-46
AT1G58260	CYTOCHROME P450 79C2	CYP79C2	21605752	21607995	1	LOC_Os09g35940	CYTOCHROME P450 78A16	CYP78A16	20691306	20693116	9	2e-41
AT4G13290	CYTOCHROME P450, FAMILY 71, SUBFAMILY A, POLYPEPTIDE 19	CYP71A19	7740283	7742857	4	LOC_Os09g35940	CYTOCHROME P450 78A16	CYP78A16	20691306	20693116	9	6e-52
AT5G24950	CYTOCHROME P450, FAMILY 71, SUBFAMILY A, POLYPEPTIDE 15	CYP71A15	8595209	8597761	5	LOC_Os09g35940	CYTOCHROME P450 78A16	CYP78A16	20691306	20693116	9	2e-48
AT1G58265	AT1G58265	AT1G58265	21610909	21611388	1	LOC_Os09g36070	CYTOCHROME P450 71T8	CYP71T8	20768633	20770819	9	9e-13
AT1G62540	FLAVIN-MONOOXYGENASE GLUCOSINOLATE S-OXYGENASE 2	FMO GS-OX2	23151794	23155717	1	LOC_Os09g37620	flavin-containing monooxygenase	FMO	21686048	21688767	9	4e-14
AT5G07800	AT5G07800	AT5G07800	2486576	2489296	5	LOC_Os09g37620	flavin-containing monooxygenase	FMO	21686048	21688767	9	6e-15
AT1G74090	DESULFO-GLUCOSINOLATE SULFOTRANSFERASE 18	SOT18	27862909	27864193	1	LOC_Os09g38239	LOC_Os09g38239	LOC_Os09g38239	22013749	22015250	9	2e-59
AT1G03400	AT1G03400	AT1G03400	842747	844190	1	LOC_Os09g39720	SLENDER AND CRINKLY LEAF 2	SLC2	22790611	22792019	9	1e-41
AT4G03050	2-oxoglutarate-dependent dioxygenase AOP3	AOP3	1344182	1346501	4	LOC_Os09g39720	SLENDER AND CRINKLY LEAF 2	SLC2	22790611	22792019	9	1e-14
AT1G11610	CYTOCHROME P450, FAMILY 71, SUBFAMILY A, POLYPEPTIDE 18	CYP71A18	3906862	3909338	1	LOC_Os10g05020	CYTOCHROME P450 89B11	CYP89B11	2453869	2455724	10	7e-46
AT1G18590	SULFOTRANSFERASE 17	SOT17	6398580	6399942	1	LOC_Os10g11270	sulfotransferase	SOT	6252060	6254462	10	1e-72
AT1G24100	UDP-GLUCOSYL TRANSFERASE 74B1	UGT74B1	8525435	8527087	1	LOC_Os10g17489	UDP-glucoronosyl and UDP-glucosyl transferase	UDPGT	8815242	8827699	10	3e-40
AT1G47600	BETA GLUCOSIDASE 34	BGLU34	17491732	17494759	1	LOC_Os10g17650	BETA-GLUCOSIDASE 34	BGLU34	8920261	8926172	10	4e-145
AT1G58260	CYTOCHROME P450 79C2	CYP79C2	21605752	21607995	1	LOC_Os10g21050	CYTOCHROME P450 76P3	CYP76P3	10662425	10663461	10	5e-36
AT1G58265	AT1G58265	AT1G58265	21610909	21611388	1	LOC_Os10g36848	_	_	19728254	19735041	10	4e-11
AT1G62540	FLAVIN-MONOOXYGENASE GLUCOSINOLATE S-OXYGENASE 2	FMO GS-OX2	23151794	23155717	1	LOC_Os10g40570	_	_	21724416	21727181	10	3e-147
AT1G11610	CYTOCHROME P450, FAMILY 71, SUBFAMILY A, POLYPEPTIDE 18	CYP71A18	3906862	3909338	1	LOC_Os11g02710	CYTOCHROME P450 714C16P	CYP714C16P	876096	879246	11	3e-17
AT2G23190	CYTOCHROME P450, FAMILY 81, SUBFAMILY D, POLYPEPTIDE 7	CYP81D7	9877058	9879007	2	LOC_Os11g02710	CYTOCHROME P450 714C16P	CYP714C16P	876096	879246	11	6e-14
AT1G13090	CYTOCHROME P450, FAMILY 71, SUBFAMILY B, POLYPEPTIDE 28	CYP71B28	4461806	4463543	1	LOC_Os11g04290	CYTOCHROME P450 94D5A	CYP94D5A	1775407	1777730	11	3e-11
AT1G16400	CYTOCHROME P450, FAMILY 79, SUBFAMILY F, POLYPEPTIDE 2	CYP79F2	5605159	5607473	1	LOC_Os11g04310	CYTOCHROME P450 94D4	CYP94D4	1795375	1796922	11	7e-14
AT5G05260	CYTOCHROME P450 79A2	CYP79A2	1559778	1561765	5	LOC_Os11g04310	CYTOCHROME P450 94D4	CYP94D4	1795375	1796922	11	6e-13
AT1G18590	SULFOTRANSFERASE 17	SOT17	6398580	6399942	1	LOC_Os11g04530	Sulfotransferase	SOT	1899424	1902444	11	2e-24
AT5G23010	2-ISOPROPYLMALATE SYNTHASE 3	IMS3	7703092	7706896	5	LOC_Os11g04670	ISOPROPYLMALATE SYNTHASE 1	IPMS1	1989201	1995087	11	7e-173
AT2G23220	CYTOCHROME P450, FAMILY 81, SUBFAMILY D, POLYPEPTIDE 6	CYP81D6	9884550	9886752	2	LOC_Os11g04710	CPD1	CPD1	2006968	2010121	11	3e-16
AT1G24100	UDP-GLUCOSYL TRANSFERASE 74B1	UGT74B1	8525435	8527087	1	LOC_Os11g04860	UDP-GLUCOSE-DEPENDENT GLYCOSYLTRANSFERASE 75E1	UGT75E1	2067727	2069430	11	4e-58
AT1G47600	BETA GLUCOSIDASE 34	BGLU34	17491732	17494759	1	LOC_Os11g08120	BETA-GLUCOSIDASE 35	BGLU35	4262908	4265304	11	2e-41
AT5G25980	BETA GLUCOSIDASE 37	BGLU37	9072727	9075690	5	LOC_Os11g08120	BETA-GLUCOSIDASE 35	BGLU35	4262908	4265304	11	2e-33
AT2G25450	GLUCOSINOLATE HYDROXYLASE	GSL-OH	10829916	10831655	2	LOC_Os11g08380	AMINOCYCLOPROPANE-1-CARBOXYLIC ACID OXIDASE 4	ACO4	4415910	4418435	11	2e-29
AT1G62620	AT1G62620	AT1G62620	23182644	23184991	1	LOC_Os11g10170	YUCCA-LIKE GENE 14	YUCCA14	5514584	5516300	11	5e-11
AT1G76790	INDOLE GLUCOSINOLATE O-METHYLTRANSFERASE 5	IGMT5	28822186	28823673	1	LOC_Os11g12760	LOC_Os11g12760	LOC_Os11g12760	7215351	7216869	11	2e-19
AT1G74090	DESULFO-GLUCOSINOLATE SULFOTRANSFERASE 18	SOT18	27862909	27864193	1	LOC_Os11g15370	Sulfotransferase domain containing protein	SOT	8702394	8705012	11	7e-16
AT1G66540	AT1G66540	AT1G66540	24824459	24826670	1	LOC_Os11g18570	_	_	10474864	10477749	11	5e-15
AT2G30770	CYTOCHROME P450, FAMILY 71, SUBFAMILY A, POLYPEPTIDE 13	CYP71A13	13109794	13112011	2	LOC_Os11g18570	_	_	10474864	10477749	11	3e-12
AT5G35715	CYTOCHROME P450, FAMILY 71, SUBFAMILY B, POLYPEPTIDE 8	CYP71B8	13881222	13882937	5	LOC_Os11g18570	_	_	10474864	10477749	11	2e-14
AT1G03400	AT1G03400	AT1G03400	842747	844190	1	LOC_Os11g25060	Oxidoreductase, 2OG-Fe oxygenase	LOC_Os11g25060	14285137	14290853	11	9e-42
AT5G43440	AT5G43440	AT5G43440	17455233	17456657	5	LOC_Os11g25060	Oxidoreductase, 2OG-Fe oxygenase	LOC_Os11g25060	14285137	14290853	11	3e-47
AT1G24100	UDP-GLUCOSYL TRANSFERASE 74B1	UGT74B1	8525435	8527087	1	LOC_Os11g25454	UDP-glucoronosyl and UDP-glucosyl transferase	UDPGT	14509762	14516345	11	5e-45
AT1G18590	SULFOTRANSFERASE 17	SOT17	6398580	6399942	1	LOC_Os11g26390	sulfotransferase	SOT	15114135	15115308	11	8e-78
AT1G11610	CYTOCHROME P450, FAMILY 71, SUBFAMILY A, POLYPEPTIDE 18	CYP71A18	3906862	3909338	1	LOC_Os11g27730	CYTOCHROME P450 71C32	CYP71C32	15956522	15960376	11	2e-94
AT1G66540	AT1G66540	AT1G66540	24824459	24826670	1	LOC_Os11g27730	CYTOCHROME P450 71C32	CYP71C32	15956522	15960376	11	1e-49
AT1G18590	SULFOTRANSFERASE 17	SOT17	6398580	6399942	1	LOC_Os11g30810	sulfotransferase	SOT	17943544	17945390	11	9e-73
AT1G74090	DESULFO-GLUCOSINOLATE SULFOTRANSFERASE 18	SOT18	27862909	27864193	1	LOC_Os11g30810	sulfotransferase	SOT	17943544	17945390	11	1e-65
AT1G21100	INDOLE GLUCOSINOLATE O-METHYLTRANSFERASE 1	IGMT1	7386839	7388428	1	LOC_Os11g33300	O-methyltransferase	OMT	19694803	19696368	11	7e-23
AT1G76790	INDOLE GLUCOSINOLATE O-METHYLTRANSFERASE 5	IGMT5	28822186	28823673	1	LOC_Os11g33300	O-methyltransferase	OMT	19694803	19696368	11	4e-22
AT1G24100	UDP-GLUCOSYL TRANSFERASE 74B1	UGT74B1	8525435	8527087	1	LOC_Os11g38650	_	_	22925987	22928036	11	8e-38
AT2G43840	UDP-GLYCOSYLTRANSFERASE 74 F1	UGT74F1	18157638	18159231	2	LOC_Os11g38650	_	_	22925987	22928036	11	9e-41
AT1G11610	CYTOCHROME P450, FAMILY 71, SUBFAMILY A, POLYPEPTIDE 18	CYP71A18	3906862	3909338	1	LOC_Os11g41680	CYTOCHROME P450 71K11	CYP71K11	25021621	25023695	11	8e-90
AT1G54040	EPITHIOSPECIFIER PROTEIN	ESP	20170715	20173949	1	LOC_Os11g43590	LOC_Os11g43592	LOC_Os11g43590	26299760	26305709	11	1e-13
AT5G48180	NITRILE SPECIFIER PROTEIN 5	NSP5	19540937	19542426	5	LOC_Os11g43590	LOC_Os11g43592	LOC_Os11g43590	26299760	26305709	11	5e-20
AT2G44490	PENETRATION 2	PEN2	18364756	18367725	2	LOC_Os11g45710	BETA-GLUCOSIDASE 36	BGLU36	27648702	27655231	11	2e-27
AT1G11610	CYTOCHROME P450, FAMILY 71, SUBFAMILY A, POLYPEPTIDE 18	CYP71A18	3906862	3909338	1	LOC_Os12g02630	P-450 714C1	CYP714C1	910825	912396	12	2e-19
AT3G53290	CYTOCHROME P450, FAMILY 71, SUBFAMILY B, POLYPEPTIDE 30 PSEUDOGENE	CYP71B30P	19758157	19759603	3	LOC_Os12g02640	P-450 714C2	CYP714C2	912504	916531	12	7e-13
AT5G05260	CYTOCHROME P450 79A2	CYP79A2	1559778	1561765	5	LOC_Os12g02640	P-450 714C2	CYP714C2	912504	916531	12	7e-12
AT1G16400	CYTOCHROME P450, FAMILY 79, SUBFAMILY F, POLYPEPTIDE 2	CYP79F2	5605159	5607473	1	LOC_Os12g04110	CYTOCHROME P450 94D64	CYP94D64	1719707	1726259	12	2e-13
AT1G18590	SULFOTRANSFERASE 17	SOT17	6398580	6399942	1	LOC_Os12g04300	Sulfotransferase domain containing protein	SOT	1822395	1823200	12	2e-45
AT5G23010	2-ISOPROPYLMALATE SYNTHASE 3	IMS3	7703092	7706896	5	LOC_Os12g04440	ISOPROPYLMALATE SYNTHASE 2	IPMS2	1888943	1894920	12	5e-173
AT1G11610	CYTOCHROME P450, FAMILY 71, SUBFAMILY A, POLYPEPTIDE 18	CYP71A18	3906862	3909338	1	LOC_Os12g04480	CPD2	CPD2	1905848	1909152	12	7e-13
AT5G24960	CYTOCHROME P450, FAMILY 71, SUBFAMILY A, POLYPEPTIDE 15	CYP71A15	8599988	8603194	5	LOC_Os12g04480	CPD2	CPD2	1905848	1909152	12	7e-12
AT5G36220	CYTOCHROME P450, FAMILY 79, SUBFAMILY A, POLYPEPTIDE 4 PSEUDOGENE	CYP79A4P	14253690	14256033	5	LOC_Os12g04480	CPD2	CPD2	1905848	1909152	12	2e-15
AT1G12140	FLAVIN-MONOOXYGENASE GLUCOSINOLATE S-OXYGENASE 5	FMO GS-OX5	4121369	4124595	1	LOC_Os12g08780	YUCCA-LIKE GENE 11	YUCCA11	4515673	4517346	12	8e-15
AT1G13090	CYTOCHROME P450, FAMILY 71, SUBFAMILY B, POLYPEPTIDE 28	CYP71B28	4461806	4463543	1	LOC_Os12g09500	CYTOCHROME P450 76P2	CYP76P2	4984225	4988325	12	7e-67
AT1G58260	CYTOCHROME P450 79C2	CYP79C2	21605752	21607995	1	LOC_Os12g09500	CYTOCHROME P450 76P2	CYP76P2	4984225	4988325	12	1e-37
AT3G53280	CYTOCHROME P450 71B5	CYP71B5	19755704	19757613	3	LOC_Os12g09500	CYTOCHROME P450 76P2	CYP76P2	4984225	4988325	12	2e-54
AT5G35917	CYTOCHROME P450, FAMILY 79, SUBFAMILY A, POLYPEPTIDE 3 PSEUDOGENE	CYP79A3P	14049123	14051128	5	LOC_Os12g09500	CYTOCHROME P450 76P2	CYP76P2	4984225	4988325	12	4e-24
AT1G21100	INDOLE GLUCOSINOLATE O-METHYLTRANSFERASE 1	IGMT1	7386839	7388428	1	LOC_Os12g09770	CAFFEIC ACID 3-O-METHYLTRANSFERASE LIKE 1	COMTL1	5172120	5175084	12	1e-46
AT1G58265	AT1G58265	AT1G58265	21610909	21611388	1	LOC_Os12g16720	SEKIGUCHI LESION	SL	9579747	9582014	12	2e-14
AT1G74090	DESULFO-GLUCOSINOLATE SULFOTRANSFERASE 18	SOT18	27862909	27864193	1	LOC_Os12g17160	_	_	9821543	9823933	12	3e-64
AT1G47600	BETA GLUCOSIDASE 34	BGLU34	17491732	17494759	1	LOC_Os12g23170	BETA-GLUCOSIDASE 38	BGLU38	13099648	13102786	12	1e-129
AT5G25980	BETA GLUCOSIDASE 37	BGLU37	9072727	9075690	5	LOC_Os12g23170	BETA-GLUCOSIDASE 38	BGLU38	13099648	13102786	12	1e-109
AT1G77530	AT1G77530	AT1G77530	29136037	29137555	1	LOC_Os12g25450	O-methyltransferase	OMT	14713945	14716498	12	6e-38
AT5G37170	AT5G37170	AT5G37170	14712811	14714303	5	LOC_Os12g25450	O-methyltransferase	OMT	14713945	14716498	12	1e-31
AT3G48270	CYTOCHROME P450, FAMILY 71, SUBFAMILY A, POLYPEPTIDE 26	CYP71A26	17876571	17878173	3	LOC_Os12g25660	CYTOCHROME P450 94B5	CYP94B5	14866006	14867813	12	2e-12
AT5G24950	CYTOCHROME P450, FAMILY 71, SUBFAMILY A, POLYPEPTIDE 15	CYP71A15	8595209	8597761	5	LOC_Os12g25660	CYTOCHROME P450 94B5	CYP94B5	14866006	14867813	12	2e-11
AT1G58260	CYTOCHROME P450 79C2	CYP79C2	21605752	21607995	1	LOC_Os12g31830	CARBAMOYLPUTRESCINE AMIDASE 4	CPA4	19151192	19156207	12	1e-43
AT3G26150	CYTOCHROME P450, FAMILY 71, SUBFAMILY B, POLYPEPTIDE 16	CYP71B16	9565627	9567226	3	LOC_Os12g31830	CARBAMOYLPUTRESCINE AMIDASE 4	CPA4	19151192	19156207	12	1e-123
AT3G44300	NITRILASE 2	NIT2	15983311	15985535	3	LOC_Os12g31830	CARBAMOYLPUTRESCINE AMIDASE 4	CPA4	19151192	19156207	12	2e-17
AT5G22300	NITRILASE 4	NIT4	7379199	7381935	5	LOC_Os12g31830	CARBAMOYLPUTRESCINE AMIDASE 4	CPA4	19151192	19156207	12	8e-14
AT5G05260	CYTOCHROME P450 79A2	CYP79A2	1559778	1561765	5	LOC_Os12g32850	CYTOCHROME P450 71E5	CYP71E5	19848807	19851543	12	1e-34
AT3G07720	AT3G07720	AT3G07720	2465365	2467233	3	LOC_Os12g35350	LOC_Os12g35350	LOC_Os12g35350	21488041	21493701	12	3e-18
AT5G48180	NITRILE SPECIFIER PROTEIN 5	NSP5	19540937	19542426	5	LOC_Os12g35350	LOC_Os12g35350	LOC_Os12g35350	21488041	21493701	12	2e-17
AT1G58265	AT1G58265	AT1G58265	21610909	21611388	1	LOC_Os12g44290	CYTOCHROME P450 71V3	CYP71V3	27451287	27453035	12	7e-15
