# Supplementary material for: Genome-wide analysis of sulfur-encoding biosynthetic genes in rice (Oryza sativa L.) with Arabidopsis as the sulfur-dependent model plant
Source: Sci Rep. 2022 Aug 15;12:13829. doi: 10.1038/s41598-022-18068-0 (PMC9378745; doi:10.1038/s41598-022-18068-0)
Supplement: Supplementary file 2 — Supplementary Information 2. [file 41598_2022_18068_MOESM2_ESM.xlsx]

## Sheet: Sheet1
Supplementary File 2: Description of the DNA and protein motif sequences
CDD: Annotation against the Conserved domains database (https://www.ncbi.nlm.nih.gov/Structure/cdd/cdd.shtml)
Pfam: Annotation against the Protein family database (https://pfam.xfam.org/)
Clade 1
Motif	DNA motif	Protein motif	Function CDD	Function Pfam
1	CATCACGCTCCTCCCCGGCGACGGCATCGGTCCGGAAGTGATCGCCGTCG	HHAPPRRRHRSGSDRRR	N/A	N/A
2	GTTGACAATGCTACAATGCAGCTTGTTAATGACCCTAAACAGTTTGACCT	VDNATMQLVNDPKQFDL	3-isopropylmalate dehydrogenase; Provisional (PRK00772); 3-isopropylmalate dehydrogenase (PLN02329); isocitrate dehydrogenase (NAD+) (PLN00123); isocitrate dehydrogenase; Provisional (PRK08997); isocitrate dehydrogenase (NAD+) (PLN00118); 3-isopropylmalate dehydrogenase; Provisional (PRK03437)	Isocitrate/isopropylmalate dehydrogenase (PF00180)
3	GATGATATTGTTCTTGGTGCTATTGGAGGATACAAAGGGGACAACAATG	DDIVLGAIGGYKGDNNX	3-isopropylmalate dehydrogenase (PLN02329)	N/A
4	CATGGTTCTGCTCCTGATATTGCTGGACAAGACAAGGCAAACCCATCGGC	HGSAPDIAGQDKANPSA	3-isopropylmalate dehydrogenase; Provisional (PRK00772); isocitrate dehydrogenase; Validated (PRK09222); 3-isopropylmalate dehydrogenase; Provisional (PRK03437); isocitrate dehydrogenase; Provisional (PRK08997); isocitrate dehydrogenase (NAD+) (PLN00118); 3-isopropylmalate dehydrogenase (PLN02329); isocitrate dehydrogenase; Reviewed (PRK07006)	Isocitrate/isopropylmalate dehydrogenase (PF00180)
5	ATCTTTTTGGTGATATATTTGCTGATAAAGCTTCAATGATCACTGGAGGC	IFLVIYLLIKLQ*SLEA	N/A	N/A
6	AATATGGACTTGGAGAAGAAAAGGCTGCAAAGAGAATTGAAGACGCTGT	NMDLEKKRLQRELKTLX	N/A	N/A
7	GAAGGTGTCGACATCATGGTTGTAAGGGAGCTCACAGGAGGTATTTACTT	EGVDIMVVRELTGGIYX	3-isopropylmalate dehydrogenase; Provisional (PRK00772); 3-isopropylmalate dehydrogenase (PLN02329)	Isocitrate/isopropylmalate dehydrogenase (PF00180)
8	TGCTTCCATCTGCAAGTCTCGGTGAATCGGGACCTGGACTCTTTGAACCT	CFHLQVSVNRDLDSLNL	N/A	N/A
9	TTCCAGGAGATGCCTATCGGAGGAGCTGCTTTAGATTTGGTCGGAGTTCC	FQEMPIGGAALDLVGVP	3-isopropylmalate dehydrogenase (PLN02329); 3-isopropylmalate dehydrogenase; Provisional (PRK00772)	N/A
10	AAAAGGCGTGGGAAGCTGTGTTCTGTTGACAAAGCCAATGTCATGGA	KRRGKLCSVDKANVMX	3-isopropylmalate dehydrogenase; Provisional (PRK00772); 3-isopropylmalate dehydrogenase (PLN02329)	Follistatin/Osteonectin-like EGF domain (PF09289)
Clade 4
Motif	DNA motif	Protein motif	Function CDD	Function Pfam
1	TGGATGCGTACAGGTTCTCCATTTCATGGTCAAGGATCCTCCCAAATGG	WMRTGSPFHGQGSSQMX	N/A	N/A
2	TTCCCCGAGGGCTTCGTCTTCGGCACCGCCTCCTCGGCTTACCAGTATGA	FPEGFVFGTASSAYQYX	beta-glucosidase (PLN02998); beta-glucosidase (PLN02814); 6-phospho-beta-galactosidase; Provisional (PRK13511); beta-glucosidase (PLN02849)	Glycosyl hydrolase family 1 (PF00232)
3	TTCAAGAAGTTTGGTGACAGGGTGAAGCACTGGATCACATTCAATGAGCC	FKKFGDRVKHWITFNEP	beta-glucosidase (PLN02998); 6-phospho-beta-glucosidase BglA; Provisional (PRK15014); beta-glucosidase (PLN02814); beta-glucosidase (PLN02998)	Glycosyl hydrolase family 1 (PF00232)
4	GAGCCATACATTGTAGCCCATAACCTCCTCCTAGCTCATGCCGCAGCTGT	EPYIVAHNLLLAHAAAV	beta-glucosidase (PLN02849); beta-glucosidase (PLN02814); beta-glucosidase (PLN02998)	Glycosyl hydrolase family 1 (PF00232)
5	TGGAGGAGTCAACCAAGAAGGAATAGATTACTACAACAATCTGATAAATG	WRSQPRRNRLLQQSDKX	N/A	N/A
6	AAAGGAATTAAACCATATGTTACTCTCTACCACTGGGACCTTCCACAGGC	KGIKPYVTLYHWDLPQA	beta-glucosidase (PLN02849); beta-glucosidase (PLN02814); beta-glucosidase (PLN02998); 6-phospho-beta-galactosidase; Provisional (PRK13511)	Glycosyl hydrolase family 1 (PF00232)
7	ATGTTGCAGTTGATGAGTACCATCGCTACAAGGAAGATGTGAACCTCATG	MLQLMSTIATRKM*TSX	N/A	N/A
8	AACGTGAGAGGCTACTTCGCATGGTCATTGCTGGACAACTTCGAGTGG	NVRGYFAWSLLDNFEW	N/A	Glycosyl hydrolase family 1 (PF00232)
9	GGATGGTTCCTGGACCCGATCGTCTTCGGAGATTACCCAGAAACGATGAG	GWFLDPIVFGDYPETMX	beta-glucosidase (PLN02849); beta-glucosidase (PLN02814); beta-glucosidase (PLN02998); 6-phospho-beta-galactosidase; Provisional (PRK13511)	Glycosyl hydrolase family 1 (PF00232)
10	GGCGCTGCGAAGGAGGGTGGCAGAGGGCCTAGCATCTGGGACACCTTCGC	GAAKEGGRGPSIWDTFA	N/A	Glycosyl hydrolase family 1
Clade 6
Motif	DNA motif	Protein motif	Function CDD	Function Pfam
1	CCCAAAGGAAGCCACATTCTTGTTAGCCGTATGGGGCTTGGTCGAAACCC	PKGSHILVSRMGLGRNP	tryptophan N-hydroxylase (PLN02971); homomethionine N-hydroxylase (PLN03018); cytochrome P450; Provisional (PTZ00404)	N/A
2	CAGCCATGACGAACATGTTGTTGGCTAGGTTTATTCAAGGGTTCAACTGG	QP*RTCCWLGLFKGSTG	N/A	N/A
3	GTCGGAAAAGACAGACTTGTCCAAGAATCCGACATACCAAATCTAAACTA	VGKDRLVQESDIPNLNX	homomethionine N-hydroxylase (PLN03018); tryptophan N-hydroxylase (PLN02971); cytochrome P450 family protein; Provisional (PLN03112); flavonoid 3'-monooxygenase (PLN02687); flavonoid 3',5'-hydroxylase (F3'5'H); Provisional (PLN00110)	N/A
4	GATAATCCGTCAAATGCCGTGGAGTGGGCAATGGCGGAGATGTTAAACAA	DNPSNAVEWAMAEMLNX	homomethionine N-hydroxylase (PLN03018); tryptophan N-hydroxylase (PLN02971)	N/A
5	GAAGCATTCCGGCTTCACCCCGTCGCTCCATTCAACCTCCCTCACGTGGC	EAFRLHPVAPFNLPHVA	tryptophan N-hydroxylase (PLN02971); cytochrome P450; Provisional (PTZ00404); flavonoid 3',5'-hydroxylase (F3'5'H); Provisional (PLN00110); flavonoid 3'-monooxygenase (PLN02687); cytochrome P450 family protein; Provisional (PLN03112)	Cytochrome P450 (PF00067)
6	GAGCCAGATATGCGTTTTGTCTCATTCAGTACCGGTAGACGTGGCTGCGC	EPDMRFVSFSTGRRGCA	tryptophan N-hydroxylase (PLN02971); homomethionine N-hydroxylase (PLN03018); trans-cinnamate 4-monooxygenase (PLN02394)	Protein of unknown function (DUF1682) (PF07946)
7	TAAAGTATGGGACGAGCCACTTAAATTCAAACCAGAGAGACATCTCAACG	*SMGRAT*IQTRETSQR	N/A	N/A
8	ACGGATATAGCATGTTTCCGTTTTGCCAGCACCCACGTGATCACCGTGAC	TDIACFRFASTHVITVT	homomethionine N-hydroxylase (PLN03018); tryptophan N-hydroxylase (PLN02971)	N/A
9	CTTCCTCCAGGCCCAACAGGATGGCCAATCATTGGAAACCTACCCGAAAT	LPPGPTGWPIIGNLPEX	homomethionine N-hydroxylase (PLN03018); flavonoid 3'-monooxygenase (PLN02687); tryptophan N-hydroxylase (PLN02971); flavonoid 3',5'-hydroxylase (F3'5'H); Provisional (PLN00110); ferulate 5-hydroxylase (PLN02183); cytochrome P450 family protein; Provisional (PLN03112); ent-kaurenoic acid oxidase (PLN02302); cytochrome P450 83B1; Provisional (PLN03234); trans-cinnamate 4-monooxygenase (PLN02394); …	Cytochrome P450 (PF00067)
10	GAAGATTTTCTTGATATGTTCATCACGCTAAAAGATGAAAACGGAAAGCC	EDFLDMFITLKDENGKP	tryptophan N-hydroxylase (PLN02971); homomethionine N-hydroxylase (PLN03018)	N/A
Clade 8
Motif	DNA motif	Protein motif	Function CDD	Function Pfam
1	GTCCTCGTCGTCAGCTGCCCCAAGTCCGGCACGACGTGGCTCAAGGCCCT	VLVVSCPKSGTTWLKAL	sulfotransferase (PLN02164)	Sulfotransferase domain (PF00685); Sulfotransferase family (PF13469)
2	CTCCGCCTCCACATCCCGCACGAGTTCGTCGGGTTCCCCGACTTCCCGTT	LRLHIPHEFVGFPDFPX	N/A	Family of unknown function (DUF5427) (PF10310)
3	GCTGATGCCATTGTGTATTGCACCGGCTACAAATACAACTTCCCATTCCT	ADAIVYCTGYKYNFPFL	flavin-containing monooxygenase FMO GS-OX (PLN02172)	Flavin-binding monooxygenase-like (PF00743)
4	GTGGTCGTCGTCGGAGCCGGGCCGGCCGGGCTCGCGGCGGCGGGGGAGCT	VVVVGAGPAGLAAAGEL	flavin-containing monooxygenase FMO GS-OX (PLN02172)	Pyridine nucleotide-disulphide oxidoreductase (PF07992); FAD binding domain (PF01494); Thi4 family (PF01946); Pyridine nucleotide-disulphide oxidoreductase (PF13738); NAD(P)-binding Rossmann-like domain (PF13450); FAD binding domain (PF00890); HI0933-like protein (PF03486); Lycopene cyclase protein (PF05834); FAD dependent oxidoreductase (PF01266); FAD-NAD(P)-binding (PF13454); FAD dependent oxid…
5	TGTACATGTGCCCGGACCACAAGGACGTCCTGGTGTCCCTGTGGGACTTC	CTCARTTRTSWCPCGTS	N/A	N/A
6	TGGCCAGGGAAGCAGATCCATAGCCACAATTACCGAGTTCCTGATCCATT	WPGKQIHSHNYRVPDPX	flavin-containing monooxygenase FMO GS-OX (PLN02172)	N/A
7	GATGATAACCGTGTTGGACCACTATACAAGCATGTGTTCCCACCGGCGCT	DDNRVGPLYKHVFPPAL	flavin-containing monooxygenase FMO GS-OX (PLN02172)	N/A
8	GAGGAGATCTTTGACGCCGTCGTTGTTTGCAATGGTCACTACACAGAGCC	EEIFDAVVVCNGHYTEP	flavin-containing monooxygenase FMO GS-OX (PLN02172)	Flavin-binding monooxygenase-like (PF00743)
9	TTCCGGAAAGGGGAGGTCGGAGACTGGGCGAACCACATGACGCCGGAGAT	FRKGEVGDWANHMTPEX	sulfotransferase (PLN02164)	Sulfotransferase domain (PF00685)
10	ATGTTTGAAATCCAAAGCAAGTGGGTGGCGGCAGTTTTGTCAGGACGGGT	MFEIQSKWVAAVLSGRV	flavin-containing monooxygenase FMO GS-OX (PLN02172)	N/A
Clade 9
Motif	DNA motif	Protein motif	Function CDD	Function Pfam
1	TCGTCGTCAACGTCGGCGACCTCCTCCAGGTGCTGACCAACGGCAGGTAC	SSSTSATSSRC*PTAGT	N/A	N/A
2	AGTGGGGCTTCTTCCAGGTGGTCAACCACGGCGTGCCGGCGGAGCTGATG	SGASSRWSTTACRRS*X	N/A	N/A
3	GGCATCGCCCCGCACACCGACCCCGGCGTCCTCACCATCCTCCTCCAGGA	GIAPHTDPGVLTILLQX	leucoanthocyanidin dioxygenase like protein (PLN02393); oxidoreductase, 2OG-Fe(II) oxygenase family protein (PLN02639); gibberellin 20-oxidase (PLN02276); naringenin,2-oxoglutarate 3-dioxygenase (PLN02515); oxidoreductase (PLN02947); gibberellin 3-beta-dioxygenase (PLN02254); oxidoreductase (PLN02904); protein SRG1 (PLN02216); 2-oxoglutarate-dependent dioxygenase (PLN02365)	2OG-Fe(II) oxygenase superfamily (PF03171)
4	TCATGCGGGTCAACTACTACCCGCCGTGCCCGCAGCCGGAGCTGACCCTC	SCGSTTTRRARSRS*PS	N/A	N/A
5	AAGAGCGTGGAGCACAGGGTGGTGGCGAACGCGGAGAAGGAGCGGATGTC	KSVEHRVVANAEKERMS	N/A	2OG-Fe(II) oxygenase superfamily (PF03171)
6	CAGGTCCTCAACGACGGCCAGTGGGTCGCCGTGCAGCCCGTCCCCGGCGC	QVLNDGQWVAVQPVPGA	oxidoreductase, 2OG-Fe(II) oxygenase family protein (PLN02639); oxidoreductase, 2OG-Fe(II) oxygenase family protein (PLN02758); oxidoreductase, 2OG-Fe(II) oxygenase family protein (PLN02912); galactose/methyl galaxtoside transporter ATP-binding protein; Provisional (PRK10982); oxidoreductase (PLN02947); leucoanthocyanidin dioxygenase like protein (PLN02393); gibberellin 20-oxidase (PLN02276); oxi…	N/A
7	ATGAAGGACGCGGCGCGCGGGTTCTTCGAGCTGCCGCTGGAGGAGAAGGA	MKDAARGFFELPLEEKX	oxidoreductase (PLN02947); oxidoreductase (PLN02904); oxidoreductase, 2OG-Fe(II) oxygenase family protein (PLN02758); leucoanthocyanidin dioxygenase like protein (PLN02393)	non-haem dioxygenase in morphine synthesis N-terminal (PF14226)
8	CCGCCTTCAGGGAGGTGATGAAGGAGTACGCCGAGGAGGTGAAGAAGCTG	PPSGR**RSTPRR*RSX	N/A	N/A
9	CATCCCGGTCGTCGACCTCGCCGCGCTCGACGCCGCCGAGGGCGCGGCGG	HPGRRPRRARRRRGRGG	N/A	N/A
10	ACGGCGACCCGGCCCAGTACAGGGACATCACCTTCGACGAGTACATGAAG	TATRPSTGTSPSTST*X	N/A	N/A
Clade 10
Motif	DNA motif	Protein motif	Function CDD	Function Pfam
1	CTCAAGTGTATACTACATGATTGGAGCGATGAGGATTGCGTCAAGATACT	LKCILHDWSDEDCVKIL	N/A	O-methyltransferase domain (PF00891)
2	TATGTCGCCGGAGACATGTTTGAGTACGTCCCACCAGCAGATGCCGTCCT	YVAGDMFEYVPPADAVL	N/A	O-methyltransferase domain (PF00891)
3	ATGGCGCTCAAGTCCGCCATCGAGCTCGGCATCCCCGACGCCATCCACC	MALKSAIELGIPDAIHX	N/A	Dimerisation domain (PF08100)
4	GTGTTCCACGGGGTCAGCTCGCTGGTCGACGTCGGCGGCGGCCACGGCGC	VFHGVSSLVDVGGGHGA	N/A	O-methyltransferase domain (PF00891)
5	GCGTTCCCGCACATCAAGTGCACCGTGTTGGACCTCCCCCACGTCATCGC	AFPHIKCTVLDLPHVIA	N/A	O-methyltransferase domain (PF00891)
6	GAGCAAGAGTGGAAGAAGATATTCTTGGAGGCTGGATTCAGTGACTACAA	EQEWKKIFLEAGFSDYX	N/A	N/A
7	AAGAAAGCTATCCCTGCGAGGGAGGAAGGAGGAAAGGTGATAATCATAGA	KKAIPAREEGGKVIIIX	N/A	N/A
8	CCTTCCTGCGCCGCCTCATGCGCCTGCTCGCCGCCTCCGGCATCTTCACC	PSCAASCACSPPPASSP	N/A	N/A
9	TTCAACGACGCCATGGCCGCCGACAGCCGCTTCGTCATGGACATGGTGAT	FNDAMAADSRFVMDMVX	N/A	N/A
10	GCCGAGGCCGTCTACACGCTCACCCCGGTGTCCCGCCTCCTCGTCGGCG	AEAVYTLTPVSRLLVGX	N/A	N/A
Clade 11
Motif	DNA motif	Protein motif	Function CDD	Function Pfam
1	CACCCCGCCGTGGGCGGGTTCCTGACGCACTGCGGGTGGAACTCGACGCT	HPAVGGFLTHCGWNSTL	N/A	UDP-glucoronosyl and UDP-glucosyl transferase (PF00201)
2	TGGCTGGACGCGCAGCCGCCGGGCTCCGTCGTGTACGTCTCCTTCGGCAG	WLDAQPPGSVVYVSFGX	N/A	UDP-glucoronosyl and UDP-glucosyl transferase (PF00201)
3	CGGCGTGCCGATGGTGGCCTGGCCGCTGTTCGCCGAGCAGTTGATCAACG	RRADGGLAAVRRAVDQR	N/A	N/A
4	GAGCTCGCGCGCGGGCTCGACGCCTCCGGCCAGCCGTTCCTGTGGGTGGT	ELARGLDASGQPFLWVV	UDP-glycosyltransferase (PLN02534); UDP-glucosyltransferase family protein (PLN03007); UDP-glycosyltransferase (PLN03004); UDP-glucoronosyl/UDP-glucosyl transferase family protein (PLN02410); UDP-glycosyltransferase (PLN02562); indole-3-acetate beta-glucosyltransferase (PLN02152); indole-3-acetate beta-glucosyltransferase (PLN02152); UDP-glucosyl transferase (PLN03015); glucosyltransferase; Provi…	N/A
5	GCACGTCGTGATCTTCCCGTTCCCGGCGCAGGGCCACATCACCCCCATG	ARRDLPVPGAGPHHPHX	N/A	N/A
6	GGCGTCATCGTCAACACCTTCGACGAGCTCGAGCCCGACGACGTCGAC	GVIVNTFDELEPDDVD	UDP-glycosyltransferase (PLN02534); glucosyltransferase; Provisional (PLN00164); UDP-glucosyltransferase family protein (PLN03007)	N/A
7	GACGCCTTCATCGCGTGCGCCGTGGACGCCGCCGCCGAGCTCGGCGTCCC	DAFIACAVDAAAELGVP	N/A	N/A
8	GAGGTGGAGGCGGCGGTGAGGGAGGTGATGGAAGGGGAGGAGGGGGGGGA	EVEAAVREVMEGEEGGX	UDP-glucosyl transferase family protein (PLN02173)	N/A
9	GGGATCGTCGTGGGGTGGGGCCCGCAGGTGGAGGTGCTG	GIVVGWGPQVEVL	UDP-glycosyltransferase family protein (PLN02167); UDP-glycosyltransferase (PLN02207); UDP-glycosyltransferase family protein (PLN02554)	N/A
10	GCCTCCGCGTCACCTTCGTCAACACCCCCAACAACGCCCGCCTCGTCCCC	ASASPSSTPPTTPASSP	N/A	N/A
